# Supplementary material for: decodeRNA— predicting non-coding RNA functions using guilt-by-association
Source: Database (Oxford). 2017 Jun 11;2017:bax042. doi: 10.1093/database/bax042 (PMC5502368; doi:10.1093/database/bax042)
Supplement: Supplementary Data [file bax042_Supp.zip]

Archive with 2 entries (2 files):
- supplemental_table_1.xlsx
- suppl_figure1.jpg
