# Supplementary material for: decodeRNA— predicting non-coding RNA functions using guilt-by-association
Source: Database (Oxford). 2017 Jun 11;2017:bax042. doi: 10.1093/database/bax042 (PMC5502368; doi:10.1093/database/bax042)
Supplement: Supplementary Data [file bax042_Supp.zip › supplemental_table_1.xlsx]

## Sheet: MYC (pos. corr.)
Only associations having abs(NES) >= 0.7 have been included
ncRNA ID	Common ID	# gene sets
ENSG00000163597	SNHG16	12
ENSG00000232445	RP11-132A1.4	12
ENSG00000249375	CASC11	10
ENSG00000266642	RP11-20B24.4	10
ENSG00000226950	DANCR	10
ENSG00000265500		10
ENSG00000196756	SNHG17	9
ENSG00000237424	FOXD2-AS1	9
ENSG00000247092	SNHG10	9
ENSG00000249859	PVT1	9
ENSG00000203499	FAM83H-AS1	9
ENSG00000261373	VPS9D1-AS1	9
ENSG00000232956	SNHG15	9
ENSG00000245248	USP2-AS1	9
ENSG00000245910	SNHG6	9
ENSG00000251018	HMMR-AS1	9
ENSG00000234171	RNASEH1-AS1	9
ENSG00000231607	DLEU2	9
ENSG00000267698		8
ENSG00000246582	RP11-1149O23.3	8
ENSG00000234264		8
ENSG00000186615	KTN1-AS1	8
ENSG00000224397		7
ENSG00000233016		7
ENSG00000234129	RP11-120D5.1	7
ENSG00000175061	LRRC75A-AS1	7
ENSG00000228889	UBAC2-AS1	7
ENSG00000237250		7
ENSG00000247556		7
ENSG00000243479	MNX1-AS1	7
ENSG00000236200	KDM4A-AS1	7
ENSG00000203875		6
ENSG00000267374		6
ENSG00000231074	HCG18	6
ENSG00000266402		6
ENSG00000229140	CCDC26	6
ENSG00000245522	RP11-540A21.2	6
ENSG00000034063		6
ENSG00000242125		6
ENSG00000246228	CASC8	6
ENSG00000272599		6
ENSG00000248896		5
ENSG00000249096	RP11-290F5.1	5
ENSG00000251127	RP11-280G9.1	5
ENSG00000254235	RP11-115J16.1	5
ENSG00000257167	TMPO-AS1	5
ENSG00000188338	SLC38A3	5
ENSG00000264707	L3MBTL4-AS1	5
ENSG00000265688		5
ENSG00000234741		5
ENSG00000243818	RP11-372E1.4	5
ENSG00000255717	SNHG1	5
ENSG00000269893	SNHG8	5
ENSG00000227403		5
ENSG00000229719		5
ENSG00000247844		5
ENSG00000250056	LINC01018	5
ENSG00000104691		5
ENSG00000177410		5
ENSG00000259527		5
ENSG00000270141		5
ENSG00000226806		5
ENSG00000232527	RP11-14N7.2	5
ENSG00000234277		5
ENSG00000237187		5
ENSG00000237523	RP11-40F6.2	5
ENSG00000247240		5
ENSG00000254389		5
ENSG00000258791		5
ENSG00000261780		5
ENSG00000224286		5
ENSG00000231407		5
ENSG00000234384		5
ENSG00000237380	HOXD-AS2	4
ENSG00000251164		4
ENSG00000254303	RP11-398G24.2	4
ENSG00000255980		4
ENSG00000182057		4
ENSG00000261039	RP11-417E7.2	4
ENSG00000262823	RP13-580F15.2	4
ENSG00000267147		4
ENSG00000215866	RP11-426L16.8	4
ENSG00000225077	LINC00337	4
ENSG00000226754		4
ENSG00000228623	ZNF883	4
ENSG00000229613	RP11-555F9.2	4
ENSG00000233532		4
ENSG00000234883		4
ENSG00000235412		4
ENSG00000237594		4
ENSG00000237928	NFIA-AS2	4
ENSG00000240990	HOXA11-AS1	4
ENSG00000249378		4
ENSG00000249993	BFSP2-AS1	4
ENSG00000251230	RP11-701P16.5	4
ENSG00000254254	RP11-17A4.2	4
ENSG00000135253	KCP	4
ENSG00000203999		4
ENSG00000204949	FAM83A-AS1	4
ENSG00000205861	C1QTNF9B-AS1	4
ENSG00000214381		4
ENSG00000268895	A1BG-AS1	4
ENSG00000271127		4
ENSG00000228203		4
ENSG00000230212		4
ENSG00000231566		4
ENSG00000231993	EP300-AS1	4
ENSG00000232677	LINC00665	4
ENSG00000235884		4
ENSG00000236700		4
ENSG00000237166		4
ENSG00000237596	RP13-143G15.4	4
ENSG00000242048	RP13-452N2.1	4
ENSG00000251442	RP11-792D21.2	4
ENSG00000254607	RP11-115C10.1	4
ENSG00000255248		4
ENSG00000142396		4
ENSG00000257069	KCNK4-TEX40	4
ENSG00000172965		4
ENSG00000197463		4
ENSG00000214407	RP11-221J22.1	4
ENSG00000225684		4
ENSG00000229637		4
ENSG00000230439		4
ENSG00000231298		4
ENSG00000243150	RP11-538P18.2	4
ENSG00000247134		4
ENSG00000248323	LUCAT1	4
ENSG00000248441	LINC01197	4
ENSG00000249173		4
ENSG00000251538		4
ENSG00000253138	RP11-366K18.3	4
ENSG00000254275	RP11-89M16.1	4
ENSG00000254887		4
ENSG00000049319		4
ENSG00000110347		4
ENSG00000146666	LINC00525	4
ENSG00000163364		4
ENSG00000203808	BVES-AS1	4
ENSG00000261715		4
ENSG00000205056	RP11-693J15.5	4
ENSG00000213468		4
ENSG00000266709		4
ENSG00000267161		4
ENSG00000267559	RP11-383M4.6	4
ENSG00000269793	ZIM2-AS1	4
ENSG00000270170		4
ENSG00000270607	RP11-359E10.1	4
ENSG00000225649		4
ENSG00000227145		4
ENSG00000229056		4
ENSG00000231131		4
ENSG00000231528		4
ENSG00000237686	RP5-1120P11.1	3
ENSG00000237945	LINC00649	3
ENSG00000238045		3
ENSG00000238133	MLK7-AS1	3
ENSG00000239002		3
ENSG00000240045	RP11-451G4.2	3
ENSG00000241324		3
ENSG00000241956		3
ENSG00000245025	RP11-875O11.1	3
ENSG00000245954	RP11-18H21.1	3
ENSG00000246876		3
ENSG00000248008		3
ENSG00000249196		3
ENSG00000250041		3
ENSG00000251002		3
ENSG00000253701		3
ENSG00000253864		3
ENSG00000254081	LINC01299	3
ENSG00000256128		3
ENSG00000130600	H19	3
ENSG00000256802	RP11-680F8.1	3
ENSG00000132832	RP11-445H22.5	3
ENSG00000257056	RP11-966I7.2	3
ENSG00000171889		3
ENSG00000174403	C20orf200	3
ENSG00000258803		3
ENSG00000183674	RP1-290I10.8	3
ENSG00000187156		3
ENSG00000260329	RP11-412D9.4	3
ENSG00000197989	SNHG12	3
ENSG00000265992	ESRG	3
ENSG00000267107	PCAT19	3
ENSG00000267493		3
ENSG00000219665		3
ENSG00000222041		3
ENSG00000269416	LINC01224	3
ENSG00000270279	RP4-806M20.5	3
ENSG00000272142	RP11-428J1.5	3
ENSG00000272975	MYHAS	3
ENSG00000273311		3
ENSG00000225518		3
ENSG00000225872	LINC01529	3
ENSG00000227128	LBX1-AS1	3
ENSG00000227695	DNMBP-AS1	3
ENSG00000227877	MRLN	3
ENSG00000227963	RP5-1074L1.1	3
ENSG00000229005		3
ENSG00000229847	EMX2OS	3
ENSG00000230333		3
ENSG00000231638		3
ENSG00000235733	RP3-522P13.3	3
ENSG00000237513	RP11-325F22.2	3
ENSG00000238062	SPATA3-AS1	3
ENSG00000239791		3
ENSG00000240405	SAMMSON	3
ENSG00000241168	RP11-10O22.1	3
ENSG00000244306		3
ENSG00000251128	WWC2-AS1	3
ENSG00000253490		3
ENSG00000253658		3
ENSG00000253868	FER1L6-AS2	3
ENSG00000254319	RP11-134O21.1	3
ENSG00000254934	RP11-587D21.5	3
ENSG00000257582	RP11-129J12.2	3
ENSG00000176320	RP11-404O13.5	3
ENSG00000177406		3
ENSG00000177822		3
ENSG00000179141		3
ENSG00000259721	RP11-758N13.1	3
ENSG00000187621	TCL6	3
ENSG00000197332		3
ENSG00000203721	SMIM16	3
ENSG00000214184		3
ENSG00000267254	ZNF790-AS1	3
ENSG00000215769	RP13-104F24.2	3
ENSG00000223949		3
ENSG00000270103		3
ENSG00000270547		3
ENSG00000272767	JMJD1C-AS1	3
ENSG00000225206		3
ENSG00000225877		3
ENSG00000226419		3
ENSG00000228741	SPATA13	3
ENSG00000231290	APCDD1L-AS1	3
ENSG00000233038		3
ENSG00000234155	RP11-30P6.6	3
ENSG00000235304	RP11-265P11.2	3
ENSG00000235770	LINC00607	3
ENSG00000236306	LINC01241	3
ENSG00000237438	CECR7	3
ENSG00000244215	RP11-88I21.2	3
ENSG00000245614	DDX11-AS1	3
ENSG00000246211	RP11-632K5.3	3
ENSG00000247193		3
ENSG00000248115	RP11-752D24.2	3
ENSG00000248429	RP11-597D13.9	3
ENSG00000249345	RP11-575F12.1	3
ENSG00000250929	KB-1639H6.4	3
ENSG00000254266		3
ENSG00000256049		3
ENSG00000258561	RP11-72M17.1	3
ENSG00000258785		3
ENSG00000258867	RP11-300J18.3	3
ENSG00000180139	ACTA2-AS1	3
ENSG00000184324		3
ENSG00000259758		3
ENSG00000189149		3
ENSG00000260898	ADPGK-AS1	3
ENSG00000205865	FAM99B	3
ENSG00000212978		3
ENSG00000215808	RP11-371I1.2	3
ENSG00000223786	RP11-554D15.1	3
ENSG00000269289		3
ENSG00000223960		3
ENSG00000269640		3
ENSG00000224116	INHBA-AS1	3
ENSG00000269900		3
ENSG00000273046	RP11-834C11.14	3
ENSG00000225174	OSTM1-AS1	3
ENSG00000227811	FAM212B-AS1	3
ENSG00000228495	RP3-523C21.1	3
ENSG00000228778	RP11-129J12.1	3
ENSG00000231683	RP1-27K12.2	3
ENSG00000232977	LINC00327	3
ENSG00000235699		3
ENSG00000236653		3
ENSG00000236719	OVAAL	3
ENSG00000237870		3
ENSG00000239523	MYLK-AS1	3
ENSG00000239922	RP11-71N10.1	3
ENSG00000241158	ADAMTS9-AS1	3
ENSG00000245526	LINC00461	3
ENSG00000246430	RP11-16M8.2	3
ENSG00000249896	RP11-586D19.1	3
ENSG00000250400		3
ENSG00000250822		3
ENSG00000251161	RP11-540O11.1	3
ENSG00000251191		3
ENSG00000257137	RP11-845M18.3	3
ENSG00000257275	RP11-164H13.1	3
ENSG00000258525		3
ENSG00000259073	FOXN3-AS2	3
ENSG00000185186	LINC00313	3
ENSG00000259436		3
ENSG00000185904		3
ENSG00000259768		3
ENSG00000205488	CALML3-AS1	3
ENSG00000223799	IL10RB-AS1	3
ENSG00000268658	LINC00664	3
ENSG00000224141		3
ENSG00000224382	RP11-34C15.1	3
ENSG00000224738		3
ENSG00000224905		3
ENSG00000225177		3
ENSG00000225434	RP11-63P12.6	3
ENSG00000227502	RP1-249H1.4	3
ENSG00000227619	RP11-492E3.2	3
ENSG00000229563		3
ENSG00000233593		3
ENSG00000233997		3
ENSG00000236671	PRKG1-AS1	2
ENSG00000236790	LINC00299	2
ENSG00000237499	RP11-356I2.4	2
ENSG00000239589		2
ENSG00000240770	C21orf91-OT1	2
ENSG00000240973	RP11-458K10.2	2
ENSG00000241163	RP11-398A8.3	2
ENSG00000241490	RP11-553L6.2	2
ENSG00000242258	RP11-511P7.2	2
ENSG00000242641		2
ENSG00000243155	RP11-46A10.5	2
ENSG00000243593		2
ENSG00000243797		2
ENSG00000244040	IL12A-AS1	2
ENSG00000244231	CSPG4LYP1	2
ENSG00000245164	RP11-622O11.2	2
ENSG00000245311		2
ENSG00000245685		2
ENSG00000245870	RP11-457P14.4	2
ENSG00000246100	LINC00900	2
ENSG00000246273	SBF2-AS1	2
ENSG00000246350	RP5-1186N24.3	2
ENSG00000246465	RP11-57A19.2	2
ENSG00000247081	BAALC-AS1	2
ENSG00000247137		2
ENSG00000247675	LRP4-AS1	2
ENSG00000247809	NR2F2-AS1	2
ENSG00000248131		2
ENSG00000248329	APELA	2
ENSG00000248505		2
ENSG00000248572	EGFLAM-AS2	2
ENSG00000248810	RP11-362F19.1	2
ENSG00000249550	RP11-438N16.1	2
ENSG00000249833		2
ENSG00000249937	RP11-454P21.1	2
ENSG00000250072		2
ENSG00000250337	RP11-46C20.1	2
ENSG00000250546	RP11-8L2.1	2
ENSG00000250634	RP11-341G5.1	2
ENSG00000250846	EPHA5-AS1	2
ENSG00000251199		2
ENSG00000251363		2
ENSG00000253563	NKX2-1-AS1	2
ENSG00000254416	RP11-347E10.1	2
ENSG00000254703	SENCR	2
ENSG00000255345		2
ENSG00000255693	RP11-766N7.3	2
ENSG00000099869	IGF2-AS	2
ENSG00000118412		2
ENSG00000257711		2
ENSG00000258545	RHOXF1-AS1	2
ENSG00000258754	LINC01579	2
ENSG00000179743	RP11-169K16.9	2
ENSG00000259091	RP11-138H18.2	2
ENSG00000259150	RP11-1084I9.3	2
ENSG00000185433		2
ENSG00000186526	CYP4F8	2
ENSG00000259786		2
ENSG00000260669		2
ENSG00000260777		2
ENSG00000260880	HCCAT5	2
ENSG00000203706	SERTAD4-AS1	2
ENSG00000261156		2
ENSG00000261368	RP11-96B5.4	2
ENSG00000204091	TDRG1	2
ENSG00000261683		2
ENSG00000204460		2
ENSG00000205559		2
ENSG00000205837	LINC00487	2
ENSG00000205913	SRRM2-AS1	2
ENSG00000206337		2
ENSG00000213742	ZNF337-AS1	2
ENSG00000266795		2
ENSG00000214145	RP11-513G11.1	2
ENSG00000267013		2
ENSG00000214894	LINC00243	2
ENSG00000215115		2
ENSG00000267575		2
ENSG00000223440	RP11-555J4.4	2
ENSG00000268038		2
ENSG00000223546	LL0XNC01-157D4.1	2
ENSG00000268388	FENDRR	2
ENSG00000223749		2
ENSG00000223804	CH17-472G23.2	2
ENSG00000268812	MGC20647	2
ENSG00000223930	RP11-33A14.1	2
ENSG00000224149		2
ENSG00000270002	RP11-93H12.4	2
ENSG00000224294	RP3-326I13.1	2
ENSG00000224490		2
ENSG00000272259	RP11-305P22.9	2
ENSG00000224713		2
ENSG00000272801	RP1-170O19.23	2
ENSG00000225329	LHFPL3-AS2	2
ENSG00000225595	LINC01623	2
ENSG00000226328	NUP50-AS1	2
ENSG00000226686	LINC01535	2
ENSG00000227036	LINC00511	2
ENSG00000227189		2
ENSG00000227306		2
ENSG00000227528		2
ENSG00000228063	LYPLAL1-AS1	2
ENSG00000228189	RP13-60M5.2	2
ENSG00000228408	RP1-111D6.3	2
ENSG00000228824	RP11-342C20.3	2
ENSG00000229214	LINC00242	2
ENSG00000229404		2
ENSG00000230176	RP4-779E11.3	2
ENSG00000230426		2
ENSG00000231419	LINC00689	2
ENSG00000231532	LINC01249	2
ENSG00000231768	RP5-855F14.1	2
ENSG00000231976	RP13-16H11.1	2
ENSG00000232079		2
ENSG00000232648	RP11-367N14.2	2
ENSG00000233098		2
ENSG00000233221		2
ENSG00000233491		2
ENSG00000233791		2
ENSG00000233930	KRTAP5-AS1	2
ENSG00000234336	JAZF1-AS1	2
ENSG00000234497		2
ENSG00000235295		2
ENSG00000235584		2
ENSG00000235862		2
ENSG00000236088	COX10-AS1	2
ENSG00000236301	MRGPRG-AS1	2
ENSG00000236963	RP4-749H3.1	2
ENSG00000237248	RP11-118B22.2	2
ENSG00000237697		2
ENSG00000237807	RP11-400K9.4	2
ENSG00000237975	FLG-AS1	2
ENSG00000238120	LINC01589	2
ENSG00000238164	RP3-395M20.8	2
ENSG00000239440		2
ENSG00000240859		2
ENSG00000241369		2
ENSG00000241560	ZBTB20-AS1	2
ENSG00000241990		2
ENSG00000243224	RP5-1157M23.2	2
ENSG00000243629	RP11-6F2.4	2
ENSG00000245067	IGFBP7-AS1	2
ENSG00000245598	DACT3-AS1	2
ENSG00000245694	CRNDE	2
ENSG00000245904	RP11-796E2.4	2
ENSG00000246067	RAB30-AS1	2
ENSG00000246130		2
ENSG00000246316		2
ENSG00000247151	CSTF3-AS1	2
ENSG00000247416	RP11-629G13.1	2
ENSG00000247699		2
ENSG00000247828	TMEM161B-AS1	2
ENSG00000248049		2
ENSG00000248174	RP11-148L24.1	2
ENSG00000248596	RP11-844P9.2	2
ENSG00000249035		2
ENSG00000249152	RP11-562F9.2	2
ENSG00000249231	CASC16	2
ENSG00000250427	HNCAT21	2
ENSG00000250579		2
ENSG00000250682		2
ENSG00000251165		2
ENSG00000251381	LINC00958	2
ENSG00000251629		2
ENSG00000253281		2
ENSG00000253706	RP11-758M4.4	2
ENSG00000255399	TBX5-AS1	2
ENSG00000131007		2
ENSG00000256943	RP13-895J2.2	2
ENSG00000257741		2
ENSG00000258252		2
ENSG00000258314		2
ENSG00000258548	RP11-572M18.1	2
ENSG00000258702	RP11-433J8.1	2
ENSG00000258766		2
ENSG00000258819	RP11-7F17.3	2
ENSG00000258977		2
ENSG00000179935	RP5-1068E13.3	2
ENSG00000259114		2
ENSG00000184115	RP13-1039J1.2	2
ENSG00000259361	RP11-210M15.3	2
ENSG00000185700	TTTY8B	2
ENSG00000259849		2
ENSG00000260190		2
ENSG00000188424		2
ENSG00000260339	HEXA-AS1	2
ENSG00000189419	SPATA41	2
ENSG00000198468		2
ENSG00000260896		2
ENSG00000261742	RP11-256I9.1	2
ENSG00000261801	LOXL1-AS1	2
ENSG00000263327	TAPT1-AS1	2
ENSG00000205562	RP11-497E19.1	2
ENSG00000264515		2
ENSG00000264772		2
ENSG00000265148	TSPOAP1-AS1	2
ENSG00000206567		2
ENSG00000265702	RP11-156L14.1	2
ENSG00000266923	RP11-693J15.4	2
ENSG00000267121		2
ENSG00000214691		2
ENSG00000215117		2
ENSG00000267313	KC6	2
ENSG00000215386	LINC00478	2
ENSG00000267413		2
ENSG00000267603	RP11-1064E11.1	2
ENSG00000267709		2
ENSG00000223358		2
ENSG00000267787	RP11-35G9.5	2
ENSG00000268119		2
ENSG00000223573	TINCR	2
ENSG00000223770		2
ENSG00000268621		2
ENSG00000269609	RPARP-AS1	2
ENSG00000224093	RP5-1033H22.2	2
ENSG00000224184		2
ENSG00000224271		2
ENSG00000224310	LINC01567	2
ENSG00000224406		2
ENSG00000272463	RP11-532F6.3	2
ENSG00000224635	RP4-564F22.5	2
ENSG00000224717	RP11-576D8.4	2
ENSG00000272884		2
ENSG00000224750		2
ENSG00000273328	RP11-141M3.6	2
ENSG00000225597		2
ENSG00000225793	RP1-234P15.4	2
ENSG00000226083	SLC39A12-AS1	2
ENSG00000226266	BAZ2B	2
ENSG00000226367	ST7-AS2	2
ENSG00000226803		2
ENSG00000227039	ITGB2-AS1	2
ENSG00000227195	RP3-410C9.1	2
ENSG00000227477		2
ENSG00000227533	SLC2A1-AS1	2
ENSG00000227702	LINC00111	2
ENSG00000228084	RP5-884G6.2	2
ENSG00000228309	GS1-204I12.1	2
ENSG00000228630	HOTAIR	2
ENSG00000229043		2
ENSG00000229243		2
ENSG00000229621		2
ENSG00000230314	ELOVL2-AS1	2
ENSG00000230366	DSCR9	2
ENSG00000230438	SERPINB9P1	2
ENSG00000231150	RP1-207H1.3	2
ENSG00000231426		2
ENSG00000231465	RP11-542K23.9	2
ENSG00000231734		2
ENSG00000231782		2
ENSG00000232310	RP11-557H15.4	2
ENSG00000232504	ST3GAL5-AS1	2
ENSG00000233244		2
ENSG00000233360	Z83844.1	2
ENSG00000233515		2
ENSG00000233542	RP11-547D24.1	2
ENSG00000233639	LINC01158	2
ENSG00000233854	POU6F2-AS2	2
ENSG00000234350		2
ENSG00000234902		2
ENSG00000235532	RP11-459P23.1	2
ENSG00000235590	GNAS-AS1	2
ENSG00000235652		2
ENSG00000236558		2
ENSG00000236854		2
ENSG00000237484		2
ENSG00000237742	RP11-624M8.1	2
ENSG00000237862		2
ENSG00000237978	KCNMB2-AS1	2
ENSG00000238121	RP11-374F3.4	2
ENSG00000239877		2
ENSG00000240423	LINC00636	2
ENSG00000240889	NDUFB2-AS1	2
ENSG00000241224		2
ENSG00000241469		2
ENSG00000241657		2
ENSG00000243276		2
ENSG00000243836	WDR86-AS1	2
ENSG00000244953	RP11-613D13.8	2
ENSG00000245812	RP11-175K6.1	2
ENSG00000246084		2
ENSG00000246898	LINC00920	2
ENSG00000247095		2
ENSG00000247774	PCED1B-AS1	2
ENSG00000248319	RP11-205M3.3	2
ENSG00000248538		2
ENSG00000249163		2
ENSG00000249395		2
ENSG00000250387	RP11-136K7.2	2
ENSG00000250821	RP11-345F18.1	2
ENSG00000251138		2
ENSG00000251169		2
ENSG00000253301	RP11-513O17.2	2
ENSG00000253522		2
ENSG00000253661	ZFHX4-AS1	2
ENSG00000253766		2
ENSG00000253898	RP11-51M18.1	2
ENSG00000254102	RP11-21C4.1	2
ENSG00000254369	HOXA-AS3	2
ENSG00000254842	RP11-890B15.2	2
ENSG00000255509		2
ENSG00000255733	IFNG-AS1	2
ENSG00000160336	ZNF761	2
ENSG00000257698	RP11-620J15.3	2
ENSG00000257931		2
ENSG00000175701	LINC00116	2
ENSG00000258376	RP4-647C14.2	2
ENSG00000177112	MRVI1-AS1	2
ENSG00000258710		2
ENSG00000178130		2
ENSG00000179428		2
ENSG00000259129	RP11-479H16.1	2
ENSG00000259225	RP11-1008C21.1	2
ENSG00000185847	RP1-46F2.2	2
ENSG00000186148		2
ENSG00000187979		2
ENSG00000196273		2
ENSG00000196893		2
ENSG00000260719		2
ENSG00000203279	RP11-498P14.5	2
ENSG00000203739	RP11-296O14.3	2
ENSG00000261218	RP11-960L18.1	2
ENSG00000204025	TRPC5OS	2
ENSG00000204528	PSORS1C3	2
ENSG00000261760	RP11-1223D19.1	2
ENSG00000204832		2
ENSG00000261824	LINC00662	2
ENSG00000262117		2
ENSG00000205634	RP11-191L9.6	2
ENSG00000206140	TMEM191C	2
ENSG00000206573	THUMPD3-AS1	2
ENSG00000214336	FOXI3	2
ENSG00000214725		2
ENSG00000267150		2
ENSG00000267272	RP5-1052I5.1	2
ENSG00000267629		2
ENSG00000267712	RP11-456O19.4	2
ENSG00000224189	HAGLR	2
ENSG00000224272		2
ENSG00000224358	RP11-466F5.8	2
ENSG00000271270	TMCC1-AS1	2
ENSG00000224424	PRKAR2A-AS1	2
ENSG00000272154		2
ENSG00000272549	RP11-351J23.2	2
ENSG00000224675		2
ENSG00000224989		2
ENSG00000225210		2
ENSG00000225539		2
ENSG00000225826	RP1-10C16.2	2
ENSG00000225953		2
ENSG00000226237	GAS1RR	2
ENSG00000226272		2
ENSG00000226510	UPK1A-AS1	2
ENSG00000226637		2
ENSG00000227060	LINC00629	2
ENSG00000227375	DLG1-AS1	2
ENSG00000227496	RP11-145A3.1	2
ENSG00000227540	DNAJC9-AS1	2
ENSG00000227908		2
ENSG00000228109	MELTF-AS1	2
ENSG00000228340	RP5-1043L13.1	2
ENSG00000228682		2
ENSG00000228933		2
ENSG00000229051	RP5-952N6.1	2
ENSG00000230061	TRPM2-AS	2
ENSG00000230223	ATXN8OS	2
ENSG00000230316	FEZF1-AS1	2
ENSG00000230400		2
ENSG00000230699	RP11-54O7.1	2
ENSG00000231486		2
ENSG00000231574	KCCAT211	2
ENSG00000231999	RP5-1007M22.2	2
ENSG00000232388		2
ENSG00000232684	ATP11A-AS1	2
ENSG00000233058	LINC00884	2
ENSG00000233183	RP3-468B3.2	2
ENSG00000233521	RP5-1172A22.1	2
ENSG00000233570	RP11-194G10.1	2
ENSG00000233723		2
ENSG00000233864	TTTY15	2
ENSG00000234380	LINC01426	2
ENSG00000234449		2
ENSG00000234608	MAPKAPK5-AS1	2
ENSG00000234828	RP11-526A4.1	2
ENSG00000234978		2
ENSG00000235897	TM4SF19-AS1	2
ENSG00000236144		2
ENSG00000236859	NIFK-AS1	2
ENSG00000237372	UNQ6494	2
ENSG00000237457	RP11-547I7.2	2
ENSG00000238005	RP11-443B7.1	2
ENSG00000238755	RP11-23D24.2	2
ENSG00000240498		2
ENSG00000240907		2
ENSG00000241472	PTPRG-AS1	2
ENSG00000243967	NBPF5P	2
ENSG00000244578		2
ENSG00000245105	A2M-AS1	2
ENSG00000245832	RP11-179A16.1	2
ENSG00000246334	PRR7-AS1	2
ENSG00000246985	SOCS2-AS1	2
ENSG00000247796		2
ENSG00000248279		2
ENSG00000248890	HHIP-AS1	2
ENSG00000249364	RP11-434D9.1	2
ENSG00000249647	C5orf66-AS2	2
ENSG00000250033		2
ENSG00000250632	RP3-513G18.2	2
ENSG00000250742	RP11-834C11.4	2
ENSG00000250954		2
ENSG00000251022		2
ENSG00000251359	WWC2-AS2	2
ENSG00000253552	HOXA-AS2	2
ENSG00000253669		2
ENSG00000253974	NRG1-IT1	2
ENSG00000254129		2
ENSG00000254654		2
ENSG00000255433		2
ENSG00000256115	RP11-319E16.1	2
ENSG00000256628	ZBTB11-AS1	2
ENSG00000132204	LINC00470	2
ENSG00000256995	RP11-114G22.1	2
ENSG00000258279	LINC00592	2
ENSG00000258573		2
ENSG00000177640	CASC2	2
ENSG00000178977	LINC00324	2
ENSG00000181798	LINC00471	2
ENSG00000259134	RP11-398J10.1	2
ENSG00000183242	WT1AS	2
ENSG00000259251	RP11-643M14.1	2
ENSG00000259954	IL21R-AS1	2
ENSG00000189229		2
ENSG00000260664		2
ENSG00000197085	NPSR1-AS1	2
ENSG00000260737		2
ENSG00000197503	RP11-615I16.2	2
ENSG00000260857		2
ENSG00000203288		2
ENSG00000260955	RP11-30L15.6	2
ENSG00000203688	RP11-351J23.1	2
ENSG00000261122		2
ENSG00000262152	LA16c-380H5.1	2
ENSG00000264151	RP11-739N10.1	2
ENSG00000264660	RP11-381P6.1	2
ENSG00000206195		2
ENSG00000265933	RP11-146G7.3	2
ENSG00000214105		2
ENSG00000267064		2
ENSG00000214432		2
ENSG00000215113		2
ENSG00000267339	LINC00906	2
ENSG00000215863		2
ENSG00000223438		2
ENSG00000268001	CARD8-AS1	2
ENSG00000223486		2
ENSG00000223631	LINC01120	2
ENSG00000269994	RP11-276H19.2	2
ENSG00000224209		2
ENSG00000224597		2
ENSG00000224687	RASAL2-AS1	2
ENSG00000272796		2
ENSG00000224995		2
ENSG00000225298	LINC00113	2
ENSG00000225564		2
ENSG00000225706	PTPRD-AS1	2
ENSG00000225860	RP11-1018N14.2	2
ENSG00000226250		2
ENSG00000226383		2
ENSG00000226752	PSMD5-AS1	2
ENSG00000226953		2
ENSG00000227456	LINC00310	2
ENSG00000227674	LINC00355	2
ENSG00000227844		2
ENSG00000228044	RP4-781K5.4	2
ENSG00000228294		2
ENSG00000228705	RP5-885L7.10	2
ENSG00000228789	HCG22	2
ENSG00000228980	RP11-702L6.4	2
ENSG00000229645		2
ENSG00000229950	TFAP2A-AS1	2
ENSG00000230124		2
ENSG00000230269	RP1-40E16.9	2
ENSG00000230448	LINC00276	2
ENSG00000231208	ZBTB46-AS1	2
ENSG00000231439	WASIR2	2
ENSG00000231764	DLX6-AS1	2
ENSG00000232021	LEF1-AS1	2
ENSG00000232416		2
ENSG00000232600	TONSL-AS1	2
ENSG00000232685		2
ENSG00000232995		2
ENSG00000233074		2
ENSG00000233215		2
ENSG00000233316		2
ENSG00000233399		2
ENSG00000233485	RP3-467K16.2	2
ENSG00000233527	ZNF529-AS1	2
ENSG00000234456	MAGI2-AS3	2
ENSG00000234663		2
ENSG00000234996	RP11-480I12.9	2
ENSG00000235172	LINC01366	2
ENSG00000235726		2
ENSG00000235831	BHLHE40-AS1	2
ENSG00000235919	ASH1L-AS1	2
ENSG00000236366		2
ENSG00000236449		2
ENSG00000236668	RP11-85O21.2	2
ENSG00000236901		1
ENSG00000237125	HAND2-AS1	1
ENSG00000237232	ZNF295-AS1	1
ENSG00000237476		1
ENSG00000237548	TTLL11-IT1	1
ENSG00000237803	LINC00211	1
ENSG00000237914	SIRPG-AS1	1
ENSG00000238113	RP11-262H14.1	1
ENSG00000244625	MIATNB	1
ENSG00000245534	RORA-AS1	1
ENSG00000247317	RP11-273G15.2	1
ENSG00000248307	RP11-8P17.1	1
ENSG00000249673	NOP14-AS1	1
ENSG00000250406	RP13-539F13.3	1
ENSG00000250772		1
ENSG00000251615	RP11-774O3.3	1
ENSG00000253181	RP11-863K10.2	1
ENSG00000253417	RP11-109J4.1	1
ENSG00000254929	RP11-144G6.12	1
ENSG00000255182		1
ENSG00000255458	RP11-539G18.3	1
ENSG00000147753		1
ENSG00000257337	RP11-983P16.4	1
ENSG00000167459	LINC00905	1
ENSG00000258220	RP11-38F22.1	1
ENSG00000258301	RP11-488C13.5	1
ENSG00000175967	RP11-544L8__B.4	1
ENSG00000176754	LINC00303	1
ENSG00000258586	RP5-1021I20.2	1
ENSG00000177369	RP1-62O9.3	1
ENSG00000177738		1
ENSG00000179082	C9orf106	1
ENSG00000258929		1
ENSG00000259354	RP11-519G16.3	1
ENSG00000259476		1
ENSG00000186019		1
ENSG00000259703	RP11-19J5.3	1
ENSG00000259974	LINC00261	1
ENSG00000189238	RP11-173C20.1	1
ENSG00000260440	RP11-1096D5.1	1
ENSG00000197176	RP11-76E12.1	1
ENSG00000203321	RP11-197P3.4	1
ENSG00000261738	RP11-945C19.1	1
ENSG00000204623	ZNRD1-AS1	1
ENSG00000261786	RP4-555D20.2	1
ENSG00000204934	ATP6V0E2-AS1	1
ENSG00000261925		1
ENSG00000205266	KRT17P5	1
ENSG00000264243	RP11-6N17.1	1
ENSG00000265142	RP11-268I9.2	1
ENSG00000212766	EWSAT1	1
ENSG00000214353	VAC14-AS1	1
ENSG00000214548	MEG3	1
ENSG00000267243		1
ENSG00000267296	CEBPA-AS1	1
ENSG00000215304		1
ENSG00000215533	LINC00189	1
ENSG00000267761		1
ENSG00000268573	RP11-158H5.7	1
ENSG00000224074	LINC00691	1
ENSG00000269834	ZNF528-AS1	1
ENSG00000224259		1
ENSG00000270641	TSIX	1
ENSG00000224614	TNK2-AS1	1
ENSG00000272752		1
ENSG00000224743	TEX26-AS1	1
ENSG00000224924		1
ENSG00000225194	LINC00092	1
ENSG00000225439	BOLA3-AS1	1
ENSG00000225670	CADM3-AS1	1
ENSG00000225783		1
ENSG00000225978	HAR1A	1
ENSG00000226159	RP11-478K7.2	1
ENSG00000226263	ISM1-AS1	1
ENSG00000226387		1
ENSG00000226620	LINC00343	1
ENSG00000226913	BSN-AS2	1
ENSG00000227398	KIF9-AS1	1
ENSG00000227467	RP11-169D4.1	1
ENSG00000227630	RP4-781K5.8	1
ENSG00000228296	TTTY4	1
ENSG00000228723	SRGAP3-AS2	1
ENSG00000229124	VIM-AS1	1
ENSG00000229649	RP11-107I14.4	1
ENSG00000229951		1
ENSG00000230294	RP13-507P19.2	1
ENSG00000230651		1
ENSG00000230844		1
ENSG00000231133	HAR1B	1
ENSG00000231252	RP11-436K8.1	1
ENSG00000231327		1
ENSG00000231459		1
ENSG00000231728	LL0XNC01-116E7.2	1
ENSG00000232729		1
ENSG00000232907	DLGAP4-AS1	1
ENSG00000233354		1
ENSG00000233410	RP11-16L9.3	1
ENSG00000233631		1
ENSG00000233699		1
ENSG00000234199		1
ENSG00000234407		1
ENSG00000234665	RP11-262H14.3	1
ENSG00000235033	RP11-61I13.3	1
ENSG00000235641	C9orf73	1
ENSG00000235989	MORC2-AS1	1
ENSG00000236384	LINC00479	1
ENSG00000236467	KCNMA1-AS1	1
ENSG00000236678	RP11-285E18.1	1
ENSG00000236810	TCEB3-AS1	1
ENSG00000237152	DLEU7-AS1	1
ENSG00000237479		1
ENSG00000242375	RP11-498P14.3	1
ENSG00000242753	RP11-716O23.2	1
ENSG00000244151	RP11-148K1.12	1
ENSG00000244675		1
ENSG00000245213	RP11-10K16.1	1
ENSG00000245498	RP11-677M14.7	1
ENSG00000246379	RP11-461O7.1	1
ENSG00000246877	DNM1P35	1
ENSG00000248318	RP11-713M15.1	1
ENSG00000248360	RP11-458B24.2	1
ENSG00000248529	RP11-2O17.2	1
ENSG00000248846		1
ENSG00000249601	LINC01187	1
ENSG00000249700	SRD5A3-AS1	1
ENSG00000250049	RP11-348J24.2	1
ENSG00000250241	RP11-9G1.3	1
ENSG00000250366	TUNAR	1
ENSG00000250802	ZBED3-AS1	1
ENSG00000250903	GMDS-AS1	1
ENSG00000251011	TMEM108-AS1	1
ENSG00000254083	RP11-452N4.1	1
ENSG00000254602		1
ENSG00000254813		1
ENSG00000255198		1
ENSG00000255476		1
ENSG00000006062	MAP3K14	1
ENSG00000100181	TPTEP1	1
ENSG00000256028		1
ENSG00000122043		1
ENSG00000256508	MRGPRF-AS1	1
ENSG00000257060	RP11-266O8.1	1
ENSG00000152268		1
ENSG00000257176	RP11-996F15.2	1
ENSG00000164621		1
ENSG00000168367		1
ENSG00000172250	SERHL	1
ENSG00000176840		1
ENSG00000182165	TP53TG1	1
ENSG00000259176		1
ENSG00000259498	RP11-244F12.3	1
ENSG00000186056	MATN1-AS1	1
ENSG00000186594		1
ENSG00000260552	RP11-49I11.1	1
ENSG00000196810	CTBP1-AS1	1
ENSG00000260676	RP11-510D19.1	1
ENSG00000260785	CASC17	1
ENSG00000261040		1
ENSG00000261184		1
ENSG00000204241	RP11-713P17.3	1
ENSG00000261690		1
ENSG00000204466		1
ENSG00000204685		1
ENSG00000262001	DLGAP1-AS2	1
ENSG00000205424		1
ENSG00000206028		1
ENSG00000212856	TTTY2B	1
ENSG00000213963		1
ENSG00000267014	LINC01532	1
ENSG00000267149		1
ENSG00000214922	HLA-F-AS1	1
ENSG00000267519		1
ENSG00000216863	LY86-AS1	1
ENSG00000219926	RP11-394A14.2	1
ENSG00000223477		1
ENSG00000268460		1
ENSG00000223823	RP11-465B22.5	1
ENSG00000272145	NFYC-AS1	1
ENSG00000224533	TMLHE-AS1	1
ENSG00000273000	KB-1572G7.2	1
ENSG00000224957	LINC01266	1
ENSG00000225135		1
ENSG00000225335		1
ENSG00000225465	RFPL1-AS1	1
ENSG00000225535	LINC01393	1
ENSG00000225675	RP4-784A16.5	1
ENSG00000226167	AP4B1-AS1	1
ENSG00000226622		1
ENSG00000226688	ENTPD1-AS1	1
ENSG00000226917	RP11-328M4.3	1
ENSG00000227135	GCSAML-AS1	1
ENSG00000227372	TP73-AS1	1
ENSG00000227640	SOX21-AS1	1
ENSG00000227906		1
ENSG00000228010		1
ENSG00000228434		1
ENSG00000229533		1
ENSG00000229852	RP11-398K22.12	1
ENSG00000230023	RP11-10N16.2	1
ENSG00000230658	KLHL7-AS1	1
ENSG00000230937		1
ENSG00000231105	RP5-1071N3.1	1
ENSG00000231346	RP5-836N10.1	1
ENSG00000231666	RP11-404O13.1	1
ENSG00000232759		1
ENSG00000233123	RP5-1059M17.1	1
ENSG00000233429	HOTAIRM1	1
ENSG00000233718	MYCNOS	1
ENSG00000233968	RP11-354E11.2	1
ENSG00000234437		1
ENSG00000234572		1
ENSG00000234688	RP1-293L6.1	1
ENSG00000234754	C1orf140	1
ENSG00000235054		1
ENSG00000235994	RP3-470B24.5	1
ENSG00000236107		1
ENSG00000236432		1
ENSG00000236990	RP11-433J20.1	1
ENSG00000237517	DGCR5	1
ENSG00000237941	KCNQ1DN	1
ENSG00000238078	RP11-295M18.2	1
ENSG00000238266		1
ENSG00000239513		1
ENSG00000240996	RP11-80H5.7	1
ENSG00000242428	C3orf67-AS1	1
ENSG00000243069	ARHGEF26-AS1	1
ENSG00000243701	DUBR	1
ENSG00000244342	RP11-129K20.2	1
ENSG00000245080	RP11-320N21.1	1
ENSG00000246323	RP11-325L7.1	1
ENSG00000246422		1
ENSG00000246695	RASSF8-AS1	1
ENSG00000248222		1
ENSG00000248771	RP11-294O2.2	1
ENSG00000248872	RP11-344G13.1	1
ENSG00000249054	FAM138D	1
ENSG00000249618		1
ENSG00000249717	RP11-44F21.3	1
ENSG00000249873	RP11-983C2.2	1
ENSG00000250007	RP11-814P5.1	1
ENSG00000250312		1
ENSG00000250456		1
ENSG00000250584		1
ENSG00000250696	RP11-704M14.1	1
ENSG00000251321	GDEP	1
ENSG00000252690		1
ENSG00000254967		1
ENSG00000255420	CASC23	1
ENSG00000125514		1
ENSG00000256597	RP11-749H20.4	1
ENSG00000131548		1
ENSG00000256982		1
ENSG00000257259	RP11-767I20.1	1
ENSG00000166770	ZNF667-AS1	1
ENSG00000170846		1
ENSG00000258274	RP11-887P2.5	1
ENSG00000176395		1
ENSG00000259001		1
ENSG00000182648	C7orf13	1
ENSG00000259380	RP11-346D14.1	1
ENSG00000259854		1
ENSG00000260231		1
ENSG00000260392	RP11-1129I3.1	1
ENSG00000260581		1
ENSG00000260802	RP6-170F5.2	1
ENSG00000203585	RP11-542B15.1	1
ENSG00000261064	RP11-1000B6.3	1
ENSG00000261606	RP11-414J4.2	1
ENSG00000204272		1
ENSG00000261713	SSTR5-AS1	1
ENSG00000205054	LINC01121	1
ENSG00000205444	RP4-529N6.1	1
ENSG00000263874	RP1-56K13.1	1
ENSG00000264630		1
ENSG00000264859	DSG2-AS1	1
ENSG00000265485	RP11-449D8.1	1
ENSG00000265845	RP11-20B24.5	1
ENSG00000214049		1
ENSG00000266952		1
ENSG00000267040		1
ENSG00000267122		1
ENSG00000215039	CD27-AS1	1
ENSG00000215196		1
ENSG00000267337	LINC01478	1
ENSG00000215458	AATBC	1
ENSG00000267439		1
ENSG00000267535	RP11-87G24.5	1
ENSG00000217576	RP11-248G5.8	1
ENSG00000220161	RP1-37N7.3	1
ENSG00000223403	MEG9	1
ENSG00000267943		1
ENSG00000223482		1
ENSG00000268262		1
ENSG00000223586		1
ENSG00000268516		1
ENSG00000268654	MIMT1	1
ENSG00000223839	FAM95B1	1
ENSG00000270580	PKD1P6-NPIPP1	1
ENSG00000224582	DAQB-12N14.5	1
ENSG00000272780	RP11-822E23.8	1
ENSG00000224729	PCOLCE-AS1	1
ENSG00000272944		1
ENSG00000224897	POT1-AS1	1
ENSG00000273413	RP11-96C23.15	1
ENSG00000225383	SFTA1P	1
ENSG00000225470		1
ENSG00000225626	C9orf135-AS1	1
ENSG00000226091	RP11-90D4.2	1
ENSG00000226380		1
ENSG00000226706		1
ENSG00000227136		1
ENSG00000227199	ST7-AS1	1
ENSG00000227418		1
ENSG00000227660	UST-AS1	1
ENSG00000228016		1
ENSG00000228274	RP3-508I15.9	1
ENSG00000229153	EPHA1-AS1	1
ENSG00000229311	RP11-475I24.8	1
ENSG00000229558	SACS-AS1	1
ENSG00000229727		1
ENSG00000229921	KIF25-AS1	1
ENSG00000230960	RP5-1086L22.1	1
ENSG00000231119	RP4-569M23.2	1
ENSG00000231163		1
ENSG00000231365	RP11-418J17.1	1
ENSG00000231437	RP11-88H9.2	1
ENSG00000231755	CHODL-AS1	1
ENSG00000231806		1
ENSG00000232808		1
ENSG00000233261	LINC00264	1
ENSG00000233392		1
ENSG00000233452	STXBP5-AS1	1
ENSG00000233651	RP11-111F5.8	1
ENSG00000233973	RP4-598G3.1	1
ENSG00000234690		1
ENSG00000235118		1
ENSG00000235343		1
ENSG00000235538	RP1-230L10.1	1
ENSG00000235597	LINC01102	1
ENSG00000235824	RP11-478H13.2	1
ENSG00000236013	RP3-332B22.1	1
ENSG00000236340		1
ENSG00000236445	LINC00608	1
ENSG00000237094	RP4-669L17.10	1
ENSG00000237489	RP11-500G10.1	1
ENSG00000237667	LINC01115	1
ENSG00000237753		1
ENSG00000237943	PRKCQ-AS1	1
ENSG00000238099	RP11-12A2.3	1
ENSG00000238122	RP11-483I13.2	1
ENSG00000241313		1
ENSG00000241684	ADAMTS9-AS2	1
ENSG00000242512		1
ENSG00000243715	CACNA2D3-AS1	1
ENSG00000244227	RP11-298O21.5	1
ENSG00000245008		1
ENSG00000245293	RP11-286E11.1	1
ENSG00000245648		1
ENSG00000245937	LINC01184	1
ENSG00000246089		1
ENSG00000246763	RGMB-AS1	1
ENSG00000247595	SPTY2D1-AS1	1
ENSG00000247982	RP11-358M11.2	1
ENSG00000248118	RP11-121L11.1	1
ENSG00000248550	OTX2-AS1	1
ENSG00000248809	RP11-6L6.3	1
ENSG00000249061		1
ENSG00000249484		1
ENSG00000249738		1
ENSG00000250062	RP11-778J15.1	1
ENSG00000250334	RP11-234K19.2	1
ENSG00000250514	RP11-96P7.1	1
ENSG00000253352	TUG1	1
ENSG00000253837	RP11-177H13.2	1
ENSG00000255084	RP11-843A23.1	1
ENSG00000255267	RP11-430H10.2	1
ENSG00000255571		1
ENSG00000255970	RP11-43N5.1	1
ENSG00000129816		1
ENSG00000167355		1
ENSG00000257702	LBX2-AS1	1
ENSG00000171671		1
ENSG00000258168	RP11-588H23.3	1
ENSG00000174365	SNHG11	1
ENSG00000175873		1
ENSG00000176728	TTTY14	1
ENSG00000177338	LINC00469	1
ENSG00000258730	ITPK1-AS1	1
ENSG00000258924		1
ENSG00000179447	RP5-1027G4.3	1
ENSG00000259555	RP11-335K5.2	1
ENSG00000186369	RP11-355I22.3	1
ENSG00000187008		1
ENSG00000188185	LINC00265	1
ENSG00000260280		1
ENSG00000260412	RP11-438B23.2	1
ENSG00000196553		1
ENSG00000261351		1
ENSG00000204054	RP11-492E3.1	1
ENSG00000261615		1
ENSG00000204282	TNRC6C-AS1	1
ENSG00000204603	RP11-638F5.1	1
ENSG00000204860		1
ENSG00000261856		1
ENSG00000205663		1
ENSG00000205866	FAM99A	1
ENSG00000265125	RP11-31I22.3	1
ENSG00000212694	LINC01089	1
ENSG00000266962	RP11-400F19.6	1
ENSG00000214347		1
ENSG00000267128	RP11-449J21.5	1
ENSG00000214870		1
ENSG00000267288	RP13-890H12.2	1
ENSG00000215256		1
ENSG00000215498	FAM230B	1
ENSG00000267454	ZNF582-AS1	1
ENSG00000219445	RP11-3B12.3	1
ENSG00000267640		1
ENSG00000221817	PPP3CB-AS1	1
ENSG00000267750	RUNDC3A-AS1	1
ENSG00000268362		1
ENSG00000268530		1
ENSG00000223907		1
ENSG00000269386	RAB11B-AS1	1
ENSG00000224046		1
ENSG00000271826	PLS3-AS1	1
ENSG00000224481	RP11-495P10.3	1
ENSG00000272168	CASC15	1
ENSG00000272949	RP11-514P8.8	1
ENSG00000273189		1
ENSG00000225489	RP11-390F4.3	1
ENSG00000225969	ABHD11-AS1	1
ENSG00000226125		1
ENSG00000226312	CFLAR-AS1	1
ENSG00000226567		1
ENSG00000226674		1
ENSG00000226906	TTTY4	1
ENSG00000227115		1
ENSG00000227290	RP4-544H6.2	1
ENSG00000227392	HPN-AS1	1
ENSG00000227954	TARID	1
ENSG00000228135		1
ENSG00000228401	HSPC324	1
ENSG00000228560	RP11-550P17.5	1
ENSG00000229191	RP11-168O16.1	1
ENSG00000229373		1
ENSG00000229746		1
ENSG00000230324		1
ENSG00000230417		1
ENSG00000230724	RP11-304M2.2	1
ENSG00000231023	RP11-314E23.1	1
ENSG00000231312		1
ENSG00000231721	LINC-PINT	1
ENSG00000231971	RP11-557H15.3	1
ENSG00000232825	RP5-896L10.1	1
ENSG00000233694		1
ENSG00000233725	RP11-65B7.1	1
ENSG00000233906	RP11-315I14.2	1
ENSG00000234177		1
ENSG00000234323	RP11-308N19.1	1
ENSG00000234736	FAM170B-AS1	1
ENSG00000234855	SLIT1-AS1	1
ENSG00000235387	RP11-327L3.1	1
ENSG00000235563	RP11-334A14.8	1
ENSG00000235621	RP1-66N13.3	1
ENSG00000236065	RP1-117O3.2	1

## Sheet: MYC (neg. corr.)
Only associations having abs(NES) >= 0.7 have been included
ncRNA ID	Common ID	# gene sets
ENSG00000226137	BAIAP2-AS1	12
ENSG00000259782		12
ENSG00000247199	RP11-373N22.3	12
ENSG00000226828	RP11-278H7.1	11
ENSG00000263874	RP1-56K13.1	11
ENSG00000235314	LINC00957	11
ENSG00000269235	ZNF350-AS1	11
ENSG00000188185	LINC00265	11
ENSG00000196951	SCOC-AS1	11
ENSG00000226026	RP11-57H12.3	11
ENSG00000265787	CYP4F35P	11
ENSG00000175147	TMEM51-AS1	11
ENSG00000241769	LINC00893	11
ENSG00000248019	FAM13A-AS1	11
ENSG00000257433	RP1-197B17.3	11
ENSG00000228127	RP11-12L8.1	11
ENSG00000231160	KLF3-AS1	11
ENSG00000241014	RP11-244H3.1	11
ENSG00000215068		11
ENSG00000250490		10
ENSG00000251364		10
ENSG00000253522		10
ENSG00000226194	RP1-137D17.1	10
ENSG00000269696		10
ENSG00000235563	RP11-334A14.8	10
ENSG00000238039		10
ENSG00000224729	PCOLCE-AS1	10
ENSG00000224957	LINC01266	10
ENSG00000225670	CADM3-AS1	10
ENSG00000225891	RP3-476K8.3	10
ENSG00000254363		10
ENSG00000229807	XIST	10
ENSG00000235016	SEMA3F-AS1	10
ENSG00000273033	RP11-67L2.2	10
ENSG00000175967	RP11-544L8__B.4	10
ENSG00000241163	RP11-398A8.3	10
ENSG00000179082	C9orf106	10
ENSG00000249464	RP11-93L9.1	10
ENSG00000226891	RP11-182I10.3	10
ENSG00000229180	GS1-124K5.11	10
ENSG00000260339	HEXA-AS1	10
ENSG00000245552	RP11-712B9.2	10
ENSG00000204282	TNRC6C-AS1	10
ENSG00000223991		10
ENSG00000224660	SH3BP5-AS1	10
ENSG00000251615	RP11-774O3.3	10
ENSG00000261064	RP11-1000B6.3	10
ENSG00000265369	PCAT18	10
ENSG00000233261	LINC00264	10
ENSG00000273328	RP11-141M3.6	10
ENSG00000237152	DLEU7-AS1	10
ENSG00000203709	C1orf132	10
ENSG00000248508	SRP14-AS1	10
ENSG00000223839	FAM95B1	10
ENSG00000224812	TMEM72-AS1	9
ENSG00000253955		9
ENSG00000231133	HAR1B	9
ENSG00000266904		9
ENSG00000267169		9
ENSG00000269086		9
ENSG00000271880	AGAP11	9
ENSG00000235033	RP11-61I13.3	9
ENSG00000236830	CBR3-AS1	9
ENSG00000174680	GRIK1-AS1	9
ENSG00000175873		9
ENSG00000177133	LINC00982	9
ENSG00000178977	LINC00324	9
ENSG00000249923		9
ENSG00000250208	FZD10-AS1	9
ENSG00000225135		9
ENSG00000254226		9
ENSG00000226149	RP1-69D17.4	9
ENSG00000226367	ST7-AS2	9
ENSG00000255433		9
ENSG00000227039	ITGB2-AS1	9
ENSG00000227502	RP1-249H1.4	9
ENSG00000259703	RP11-19J5.3	9
ENSG00000260565		9
ENSG00000260807	LMF1	9
ENSG00000261879	RP11-333E1.1	9
ENSG00000262823	RP13-580F15.2	9
ENSG00000232504	ST3GAL5-AS1	9
ENSG00000267454	ZNF582-AS1	9
ENSG00000234807	RP4-794H19.2	9
ENSG00000235049	RP5-1096D14.2	9
ENSG00000166770	ZNF667-AS1	9
ENSG00000242349	NPPA-AS1	9
ENSG00000245498	RP11-677M14.7	9
ENSG00000198547	RP11-503P21.2	9
ENSG00000204241	RP11-713P17.3	9
ENSG00000204706	MAMDC2-AS1	9
ENSG00000215769	RP13-104F24.2	9
ENSG00000249825		9
ENSG00000223907		9
ENSG00000225032	RP11-228B15.4	9
ENSG00000254815	RP11-496I9.1	9
ENSG00000263069		9
ENSG00000232084	LINC01104	9
ENSG00000267121		9
ENSG00000267690	LDLRAD4-AS1	9
ENSG00000267750	RUNDC3A-AS1	9
ENSG00000233725	RP11-65B7.1	9
ENSG00000235513	RP4-756G23.5	9
ENSG00000197251	C6orf227	9
ENSG00000204055	RP11-247A12.2	9
ENSG00000246375	RP11-10L7.1	9
ENSG00000246877	DNM1P35	9
ENSG00000214870		9
ENSG00000215039	CD27-AS1	9
ENSG00000223403	MEG9	9
ENSG00000251359	WWC2-AS2	9
ENSG00000227695	DNMBP-AS1	9
ENSG00000258498	DIO3OS	9
ENSG00000228315	GUSBP11	9
ENSG00000260412	RP11-438B23.2	9
ENSG00000231028	LINC00271	9
ENSG00000231734		9
ENSG00000235304	RP11-265P11.2	9
ENSG00000237940		9
ENSG00000238164	RP3-395M20.8	9
ENSG00000243715	CACNA2D3-AS1	9
ENSG00000224614	TNK2-AS1	8
ENSG00000251432	RP11-420A23.1	8
ENSG00000225511	LINC00475	8
ENSG00000254154	RP4-798P15.3	8
ENSG00000255970	RP11-43N5.1	8
ENSG00000227128	LBX1-AS1	8
ENSG00000258545	RHOXF1-AS1	8
ENSG00000229569	RP11-481G8.2	8
ENSG00000260729	RP11-106M3.2	8
ENSG00000261690		8
ENSG00000231437	RP11-88H9.2	8
ENSG00000266413		8
ENSG00000267767		8
ENSG00000233896	RP4-684O24.5	8
ENSG00000271614	RP11-591N1.1	8
ENSG00000235770	LINC00607	8
ENSG00000236859	NIFK-AS1	8
ENSG00000237613	FAM138A	8
ENSG00000241158	ADAMTS9-AS1	8
ENSG00000179818	PCBP1-AS1	8
ENSG00000182109	RP11-69E11.4	8
ENSG00000186369	RP11-355I22.3	8
ENSG00000197308	GATA3-AS1	8
ENSG00000246283		8
ENSG00000204460		8
ENSG00000205500		8
ENSG00000214548	MEG3	8
ENSG00000214922	HLA-F-AS1	8
ENSG00000249348	UGDH-AS1	8
ENSG00000250903	GMDS-AS1	8
ENSG00000225431		8
ENSG00000255980		8
ENSG00000256508	MRGPRF-AS1	8
ENSG00000227456	LINC00310	8
ENSG00000228401	HSPC324	8
ENSG00000229155	RP11-528A4.2	8
ENSG00000260329	RP11-412D9.4	8
ENSG00000260672	RP11-1006G14.1	8
ENSG00000261083	RP11-93I21.3	8
ENSG00000263214		8
ENSG00000232973	CYP1B1-AS1	8
ENSG00000234840	RP11-399D6.2	8
ENSG00000235641	C9orf73	8
ENSG00000236963	RP4-749H3.1	8
ENSG00000237036	ZEB1-AS1	8
ENSG00000239219	RP11-379K17.4	8
ENSG00000180422	LINC00304	8
ENSG00000244041	RP1-90J20.7	8
ENSG00000244215	RP11-88I21.2	8
ENSG00000188693	CYP51A1-AS1	8
ENSG00000245025	RP11-875O11.1	8
ENSG00000245812	RP11-175K6.1	8
ENSG00000246022	ALDH1L1-AS2	8
ENSG00000246523	RP11-736K20.6	8
ENSG00000246695	RASSF8-AS1	8
ENSG00000248738	RP11-87E22.2	8
ENSG00000250131	RP11-130F10.1	8
ENSG00000250608	RP11-933H2.4	8
ENSG00000253837	RP11-177H13.2	8
ENSG00000260581		8
ENSG00000230454	U73166.2	8
ENSG00000261372		8
ENSG00000231690	C6orf208	8
ENSG00000267147		8
ENSG00000267339	LINC00906	8
ENSG00000233452	STXBP5-AS1	8
ENSG00000268230		8
ENSG00000235999		8
ENSG00000237212	RP11-569G13.2	8
ENSG00000237697		8
ENSG00000125804	FAM182A	8
ENSG00000238198	RP11-31F15.2	8
ENSG00000177338	LINC00469	8
ENSG00000242753	RP11-716O23.2	8
ENSG00000182310	SPACA6	8
ENSG00000186056	MATN1-AS1	8
ENSG00000196972	SMIM10L2B	8
ENSG00000203706	SERTAD4-AS1	8
ENSG00000205037	RP11-863P13.4	8
ENSG00000205837	LINC00487	8
ENSG00000248265	RP11-834C11.3	8
ENSG00000248309	MEF2C-AS1	8
ENSG00000248671	ALG1L9P	8
ENSG00000249601	LINC01187	8
ENSG00000226235	LEMD1-AS1	8
ENSG00000226383		8
ENSG00000226741		8
ENSG00000258561	RP11-72M17.1	8
ENSG00000260923		8
ENSG00000232044	LINC01105	8
ENSG00000269834	ZNF528-AS1	8
ENSG00000272902	RP11-299H21.1	8
ENSG00000237596	RP13-143G15.4	8
ENSG00000174403	C20orf200	8
ENSG00000175773	RP11-121M22.1	8
ENSG00000242759	RP11-280F2.2	8
ENSG00000183535	COL18A1-AS1	8
ENSG00000244968	LIFR-AS1	8
ENSG00000204581		8
ENSG00000246379	RP11-461O7.1	8
ENSG00000247324	RP11-510M2.2	8
ENSG00000247982	RP11-358M11.2	8
ENSG00000214894	LINC00243	8
ENSG00000248890	HHIP-AS1	8
ENSG00000223561		8
ENSG00000224717	RP11-576D8.4	7
ENSG00000225655	PGM5-AS1	7
ENSG00000227908		7
ENSG00000228063	LYPLAL1-AS1	7
ENSG00000258929		7
ENSG00000228486	LINC01125	7
ENSG00000259280	RP11-122D10.1	7
ENSG00000260392	RP11-1129I3.1	7
ENSG00000261355		7
ENSG00000261460	RP11-106M3.3	7
ENSG00000261754		7
ENSG00000232224		7
ENSG00000232406	RP11-234K24.3	7
ENSG00000267244		7
ENSG00000232931	LINC00342	7
ENSG00000233237	LINC00472	7
ENSG00000233521	RP5-1172A22.1	7
ENSG00000272782		7
ENSG00000238184	CD81-AS1	7
ENSG00000241345	RP4-630C24.3	7
ENSG00000245532	NEAT1	7
ENSG00000205056	RP11-693J15.5	7
ENSG00000247271	ZBED5-AS1	7
ENSG00000248703	RP11-495K9.3	7
ENSG00000249201		7
ENSG00000251034	RP11-582J16.4	7
ENSG00000225194	LINC00092	7
ENSG00000251637	RP11-119D9.1	7
ENSG00000226200	SGMS1-AS1	7
ENSG00000226496	C21orf130	7
ENSG00000226747		7
ENSG00000257550	RP11-793H13.3	7
ENSG00000258279	LINC00592	7
ENSG00000258702	RP11-433J8.1	7
ENSG00000229124	VIM-AS1	7
ENSG00000260750	RP11-482M8.1	7
ENSG00000261786	RP4-555D20.2	7
ENSG00000231150	RP1-207H1.3	7
ENSG00000231312		7
ENSG00000231721	LINC-PINT	7
ENSG00000231943	PGM5P4-AS1	7
ENSG00000266677	RP11-258F1.1	7
ENSG00000267749		7
ENSG00000268894	PLCE1-AS1	7
ENSG00000234614		7
ENSG00000271997		7
ENSG00000235257	ITGA9-AS1	7
ENSG00000235488	JARID2-AS1	7
ENSG00000235897	TM4SF19-AS1	7
ENSG00000235997		7
ENSG00000237637	FRY-AS1	7
ENSG00000104725		7
ENSG00000241684	ADAMTS9-AS2	7
ENSG00000243155	RP11-46A10.5	7
ENSG00000245105	A2M-AS1	7
ENSG00000245573	BDNF-AS1	7
ENSG00000205562	RP11-497E19.1	7
ENSG00000206113	CFAP99	7
ENSG00000214851	LINC00612	7
ENSG00000248429	RP11-597D13.9	7
ENSG00000224596	ZMIZ1-AS1	7
ENSG00000250685	RP11-486L19.2	7
ENSG00000225206		7
ENSG00000251600	RP11-673E1.1	7
ENSG00000225434	RP11-63P12.6	7
ENSG00000227674	LINC00355	7
ENSG00000227888	FAM66A	7
ENSG00000258946		7
ENSG00000228723	SRGAP3-AS2	7
ENSG00000229236	TTTY10	7
ENSG00000229847	EMX2OS	7
ENSG00000230102	RP11-407B7.1	7
ENSG00000231768	RP5-855F14.1	7
ENSG00000266106	RP11-647F2.2	7
ENSG00000232977	LINC00327	7
ENSG00000269289		7
ENSG00000234380	LINC01426	7
ENSG00000235373		7
ENSG00000236466	RP11-795J1.1	7
ENSG00000012171	SEMA3B	7
ENSG00000179136	LINC00670	7
ENSG00000243836	WDR86-AS1	7
ENSG00000244953	RP11-613D13.8	7
ENSG00000196696	PDXDC2P	7
ENSG00000215386	LINC00478	7
ENSG00000249267	RP5-916L7.1	7
ENSG00000220161	RP1-37N7.3	7
ENSG00000223823	RP11-465B22.5	7
ENSG00000250334	RP11-234K19.2	7
ENSG00000250616	RP11-455F5.3	7
ENSG00000253521	HPYR1	7
ENSG00000254139		7
ENSG00000226031	FGF13-AS1	7
ENSG00000255399	TBX5-AS1	7
ENSG00000227028	SLC8A1-AS1	7
ENSG00000227165	WDR11-AS1	7
ENSG00000227630	RP4-781K5.8	7
ENSG00000260719		7
ENSG00000230262		7
ENSG00000230487	PSMG3-AS1	7
ENSG00000267122		7
ENSG00000233334	FAM53B-AS1	7
ENSG00000268038		7
ENSG00000233895	RP1-122P22.2	7
ENSG00000268751	SCGB1B2P	7
ENSG00000234336	JAZF1-AS1	7
ENSG00000234661	CHL1-AS1	7
ENSG00000234773		7
ENSG00000272485	RP11-284J1.1	7
ENSG00000273125	RP11-115H18.1	7
ENSG00000235703	RP13-507I23.1	7
ENSG00000237737	DCTN1-AS1	7
ENSG00000239482	RP11-90K6.1	7
ENSG00000179406	LINC00174	7
ENSG00000245067	IGFBP7-AS1	7
ENSG00000245849	RAD51-AS1	7
ENSG00000203987	RP11-188C12.3	7
ENSG00000204625	HCG9	7
ENSG00000205054	LINC01121	7
ENSG00000214783	POLR2J4	7
ENSG00000215196		7
ENSG00000216863	LY86-AS1	7
ENSG00000249346	RP3-468B3.3	7
ENSG00000250107	CACNA1G-AS1	7
ENSG00000224165	DNAJC27-AS1	7
ENSG00000250579		6
ENSG00000250698	RP11-392B6.1	6
ENSG00000224897	POT1-AS1	6
ENSG00000224975	INE1	6
ENSG00000226051	ZNF503-AS1	6
ENSG00000226237	GAS1RR	6
ENSG00000226746	SMCR5	6
ENSG00000255545	RP11-627G23.1	6
ENSG00000255693	RP11-766N7.3	6
ENSG00000227252		6
ENSG00000227372	TP73-AS1	6
ENSG00000258376	RP4-647C14.2	6
ENSG00000228133		6
ENSG00000258819	RP11-7F17.3	6
ENSG00000229645		6
ENSG00000260630	SNAI3-AS1	6
ENSG00000231473	RP11-305D15.2	6
ENSG00000264660	RP11-381P6.1	6
ENSG00000265479		6
ENSG00000265702	RP11-156L14.1	6
ENSG00000267128	RP11-449J21.5	6
ENSG00000267519		6
ENSG00000268049		6
ENSG00000233968	RP11-354E11.2	6
ENSG00000234350		6
ENSG00000271086	NAMA	6
ENSG00000272168	CASC15	6
ENSG00000272508	RP11-96C23.14	6
ENSG00000273032	DGCR9	6
ENSG00000235532	RP11-459P23.1	6
ENSG00000235621	RP1-66N13.3	6
ENSG00000235706	DICER1-AS1	6
ENSG00000235947	EGOT	6
ENSG00000236017	ASMTL-AS1	6
ENSG00000237489	RP11-500G10.1	6
ENSG00000237742	RP11-624M8.1	6
ENSG00000237941	KCNQ1DN	6
ENSG00000049319		6
ENSG00000240045	RP11-451G4.2	6
ENSG00000187008		6
ENSG00000245164	RP11-622O11.2	6
ENSG00000197176	RP11-76E12.1	6
ENSG00000203721	SMIM16	6
ENSG00000204815	TTC25	6
ENSG00000206028		6
ENSG00000247572	CKMT2-AS1	6
ENSG00000248636	RP11-768F21.1	6
ENSG00000215458	AATBC	6
ENSG00000248893	FAM138E	6
ENSG00000249096	RP11-290F5.1	6
ENSG00000223573	TINCR	6
ENSG00000249673	NOP14-AS1	6
ENSG00000224032	EPB41L4A-AS1	6
ENSG00000224424	PRKAR2A-AS1	6
ENSG00000225329	LHFPL3-AS2	6
ENSG00000225978	HAR1A	6
ENSG00000254718		6
ENSG00000227660	UST-AS1	6
ENSG00000228495	RP3-523C21.1	6
ENSG00000259134	RP11-398J10.1	6
ENSG00000229214	LINC00242	6
ENSG00000231105	RP5-1071N3.1	6
ENSG00000265992	ESRG	6
ENSG00000232229	RP11-248C1.2	6
ENSG00000232759		6
ENSG00000233392		6
ENSG00000268364	SMC5-AS1	6
ENSG00000233906	RP11-315I14.2	6
ENSG00000234028		6
ENSG00000234377	RNF219-AS1	6
ENSG00000234754	C1orf140	6
ENSG00000235398		6
ENSG00000235954	TTC28-AS1	6
ENSG00000237125	HAND2-AS1	6
ENSG00000237248	RP11-118B22.2	6
ENSG00000240050	DSE	6
ENSG00000240875	RP11-392A22.2	6
ENSG00000184115	RP13-1039J1.2	6
ENSG00000186526	CYP4F8	6
ENSG00000197210	KB-1592A4.15	6
ENSG00000203865	ATP1A1OS	6
ENSG00000204054	RP11-492E3.1	6
ENSG00000204837	FGF7P3	6
ENSG00000247287	RP11-902B17.1	6
ENSG00000249574		6
ENSG00000223631	LINC01120	6
ENSG00000223797	ENTPD3-AS1	6
ENSG00000224078	SNHG14	6
ENSG00000224958	PGM5-AS1	6
ENSG00000254231		6
ENSG00000255090		6
ENSG00000226752	PSMD5-AS1	6
ENSG00000255458	RP11-539G18.3	6
ENSG00000257176	RP11-996F15.2	6
ENSG00000258647	RP11-304N14.2	6
ENSG00000259091	RP11-138H18.2	6
ENSG00000259436		6
ENSG00000229021		6
ENSG00000229766	RP5-971N18.3	6
ENSG00000232021	LEF1-AS1	6
ENSG00000266821	RP11-6N17.2	6
ENSG00000267097	SLC14A2-AS1	6
ENSG00000268388	FENDRR	6
ENSG00000233926	RP11-154D17.1	6
ENSG00000268895	A1BG-AS1	6
ENSG00000235079	ZRANB2-AS1	6
ENSG00000273015	RP11-352M15.2	6
ENSG00000236790	LINC00299	6
ENSG00000237647		6
ENSG00000237928	NFIA-AS2	6
ENSG00000238062	SPATA3-AS1	6
ENSG00000177738		6
ENSG00000188825	LINC00910	6
ENSG00000196295		6
ENSG00000245146	LINC01024	6
ENSG00000245275	SAP30L-AS1	6
ENSG00000245598	DACT3-AS1	6
ENSG00000246731	MGC16275	6
ENSG00000205231	TTLL10-AS1	6
ENSG00000247624	CPEB2-AS1	6
ENSG00000223477		6
ENSG00000249717	RP11-44F21.3	6
ENSG00000224713		6
ENSG00000224888	RP5-1142A6.2	6
ENSG00000251002		6
ENSG00000251417	RP11-1348G14.4	6
ENSG00000225649		6
ENSG00000253701		6
ENSG00000254967		6
ENSG00000226935	LINC00161	6
ENSG00000227398	KIF9-AS1	6
ENSG00000257621	PSMA3-AS1	6
ENSG00000258274	RP11-887P2.5	6
ENSG00000258727	RP11-66N24.3	6
ENSG00000259163	RP11-1078H9.5	6
ENSG00000229042	RP1-232N11.2	6
ENSG00000229056		6
ENSG00000259775	RP11-45P15.4	6
ENSG00000260372	AQP4-AS1	6
ENSG00000267709		6
ENSG00000233542	RP11-547D24.1	6
ENSG00000272373		6
ENSG00000273413	RP11-96C23.15	6
ENSG00000237070		6
ENSG00000237232	ZNF295-AS1	6
ENSG00000237975	FLG-AS1	6
ENSG00000238035		6
ENSG00000238078	RP11-295M18.2	6
ENSG00000238121	RP11-374F3.4	6
ENSG00000242258	RP11-511P7.2	6
ENSG00000243350		6
ENSG00000197558	SSPO	6
ENSG00000246763	RGMB-AS1	6
ENSG00000247498	RP11-392P7.6	6
ENSG00000212766	EWSAT1	6
ENSG00000213373	LINC00671	6
ENSG00000248596	RP11-844P9.2	6
ENSG00000248809	RP11-6L6.3	6
ENSG00000223745	CCDC18-AS1	6
ENSG00000224272		6
ENSG00000250802	ZBED3-AS1	5
ENSG00000251562	MALAT1	5
ENSG00000225725	FAM66E	5
ENSG00000254102	RP11-21C4.1	5
ENSG00000226686	LINC01535	5
ENSG00000227844		5
ENSG00000258730	ITPK1-AS1	5
ENSG00000228392	RP11-343J18.1	5
ENSG00000260249	RP11-401P9.5	5
ENSG00000229951		5
ENSG00000261069	RP11-701H24.4	5
ENSG00000261863	RP11-141J13.5	5
ENSG00000231993	EP300-AS1	5
ENSG00000234390	USP27X-AS1	5
ENSG00000234456	MAGI2-AS3	5
ENSG00000273148	RP5-1068E13.7	5
ENSG00000235994	RP3-470B24.5	5
ENSG00000236133	RP11-318G21.2	5
ENSG00000236778	INTS6-AS1	5
ENSG00000237233	TMEM26-AS1	5
ENSG00000237380	HOXD-AS2	5
ENSG00000237463	RP11-280O1.2	5
ENSG00000237836	PHKA2-AS1	5
ENSG00000005206	SPPL2B	5
ENSG00000175611	LINC00476	5
ENSG00000203808	BVES-AS1	5
ENSG00000204025	TRPC5OS	5
ENSG00000246422		5
ENSG00000204666		5
ENSG00000247809	NR2F2-AS1	5
ENSG00000213963		5
ENSG00000217576	RP11-248G5.8	5
ENSG00000223786	RP11-554D15.1	5
ENSG00000224107	RP11-85L21.3	5
ENSG00000224189	HAGLR	5
ENSG00000250427	HNCAT21	5
ENSG00000250742	RP11-834C11.4	5
ENSG00000225465	RFPL1-AS1	5
ENSG00000225535	LINC01393	5
ENSG00000225597		5
ENSG00000225730	RP3-365O12.2	5
ENSG00000254934	RP11-587D21.5	5
ENSG00000226637		5
ENSG00000226688	ENTPD1-AS1	5
ENSG00000257702	LBX2-AS1	5
ENSG00000227877	MRLN	5
ENSG00000258735	LINC00637	5
ENSG00000258940	RP11-407N17.5	5
ENSG00000259530	RP11-259A24.1	5
ENSG00000260008	RP11-732A21.2	5
ENSG00000230590	FTX	5
ENSG00000262152	LA16c-380H5.1	5
ENSG00000264575	LINC00526	5
ENSG00000265142	RP11-268I9.2	5
ENSG00000232079		5
ENSG00000267014	LINC01532	5
ENSG00000232684	ATP11A-AS1	5
ENSG00000267254	ZNF790-AS1	5
ENSG00000268119		5
ENSG00000268654	MIMT1	5
ENSG00000233973	RP4-598G3.1	5
ENSG00000269896	RP4-740C4.5	5
ENSG00000234492	RPL34-AS1	5
ENSG00000270607	RP11-359E10.1	5
ENSG00000234684	SDCBP2-AS1	5
ENSG00000273014	RP11-225B17.2	5
ENSG00000235535	RP11-532N4.2	5
ENSG00000235584		5
ENSG00000236532		5
ENSG00000088970	KIZ	5
ENSG00000238113	RP11-262H14.1	5
ENSG00000240423	LINC00636	5
ENSG00000177337	DLGAP1-AS1	5
ENSG00000242086	LINC00969	5
ENSG00000179523	EIF3J-AS1	5
ENSG00000244479	OR2A1-AS1	5
ENSG00000189419	SPATA41	5
ENSG00000246090	RP11-696N14.1	5
ENSG00000205181	LINC00654	5
ENSG00000247157	RP11-434C1.1	5
ENSG00000247708	STX18-AS1	5
ENSG00000215022	RP1-257A7.4	5
ENSG00000248550	OTX2-AS1	5
ENSG00000215483		5
ENSG00000249106	RP11-806K15.1	5
ENSG00000223440	RP11-555J4.4	5
ENSG00000224116	INHBA-AS1	5
ENSG00000250448	RP11-19O2.2	5
ENSG00000225383	SFTA1P	5
ENSG00000225572	DOCK4-AS1	5
ENSG00000225872	LINC01529	5
ENSG00000254951	RP11-494M8.4	5
ENSG00000255036	RP11-23J9.4	5
ENSG00000226711	FAM66C	5
ENSG00000255366	RP11-1134I14.8	5
ENSG00000227136		5
ENSG00000257771	RP11-70F11.8	5
ENSG00000258301	RP11-488C13.5	5
ENSG00000227953	RP11-439E19.3	5
ENSG00000228189	RP13-60M5.2	5
ENSG00000228503	RP11-347D21.2	5
ENSG00000259354	RP11-519G16.3	5
ENSG00000228784	LINC00954	5
ENSG00000259721	RP11-758N13.1	5
ENSG00000260455	NBAT1	5
ENSG00000261771	DYX1C1-CCPG1	5
ENSG00000261801	LOXL1-AS1	5
ENSG00000262188	RP11-353N14.4	5
ENSG00000231419	LINC00689	5
ENSG00000265148	TSPOAP1-AS1	5
ENSG00000232712	KIZ-AS1	5
ENSG00000267272	RP5-1052I5.1	5
ENSG00000233251		5
ENSG00000233878		5
ENSG00000268658	LINC00664	5
ENSG00000235023		5
ENSG00000272568		5
ENSG00000235142	RP1-60O19.1	5
ENSG00000272801	RP1-170O19.23	5
ENSG00000273409	RP11-480C22.1	5
ENSG00000236432		5
ENSG00000236548	RNF217-AS1	5
ENSG00000236671	PRKG1-AS1	5
ENSG00000236854		5
ENSG00000236990	RP11-433J20.1	5
ENSG00000237037	NDUFA6-AS1	5
ENSG00000099869	IGF2-AS	5
ENSG00000240707	RP13-137A17.6	5
ENSG00000176320	RP11-404O13.5	5
ENSG00000243069	ARHGEF26-AS1	5
ENSG00000186594		5
ENSG00000187621	TCL6	5
ENSG00000245466		5
ENSG00000203739	RP11-296O14.3	5
ENSG00000246100	LINC00900	5
ENSG00000204528	PSORS1C3	5
ENSG00000246451	RP11-894P9.1	5
ENSG00000204758		5
ENSG00000204844		5
ENSG00000246985	SOCS2-AS1	5
ENSG00000205632	WI2-81516E3.1	5
ENSG00000213981		5
ENSG00000248441	LINC01197	5
ENSG00000248771	RP11-294O2.2	5
ENSG00000249035		5
ENSG00000249690	RP11-1336O20.2	5
ENSG00000223799	IL10RB-AS1	5
ENSG00000224081	RP11-86H7.1	5
ENSG00000250546	RP11-8L2.1	5
ENSG00000250696	RP11-704M14.1	5
ENSG00000224973	LARGE-AS1	5
ENSG00000251169		5
ENSG00000225391	NHEG1	5
ENSG00000253138	RP11-366K18.3	5
ENSG00000225877		5
ENSG00000226125		5
ENSG00000254319	RP11-134O21.1	5
ENSG00000226334	RP11-217B7.2	5
ENSG00000255248		5
ENSG00000255621	RP11-377D9.3	5
ENSG00000255794	RMST	5
ENSG00000227467	RP11-169D4.1	5
ENSG00000228223	HCG11	5
ENSG00000228412	RP4-625H18.2	5
ENSG00000228484	RP11-106M7.1	5
ENSG00000259251	RP11-643M14.1	5
ENSG00000228789	HCG22	5
ENSG00000229140	CCDC26	5
ENSG00000229775	RP11-298H24.1	5
ENSG00000230023	RP11-10N16.2	5
ENSG00000230316	FEZF1-AS1	5
ENSG00000230551		5
ENSG00000261742	RP11-256I9.1	5
ENSG00000231346	RP5-836N10.1	5
ENSG00000263327	TAPT1-AS1	5
ENSG00000232160	RAP2C-AS1	5
ENSG00000267470	ZNF571-AS1	5
ENSG00000233485	RP3-467K16.2	5
ENSG00000267858	MZF1-AS1	5
ENSG00000268240	RP11-678G14.4	5
ENSG00000269037		5
ENSG00000271430	RP3-368A4.5	5
ENSG00000234817	RP3-400B16.1	5
ENSG00000272163	GS1-72M22.1	5
ENSG00000234899	SOX9-AS1	5
ENSG00000236943		5
ENSG00000031544		5
ENSG00000100181	TPTEP1	5
ENSG00000170919	TPT1-AS1	5
ENSG00000175164	ABO	5
ENSG00000179743	RP11-169K16.9	5
ENSG00000180139	ACTA2-AS1	5
ENSG00000243083	RP11-433A10.1	5
ENSG00000187979		5
ENSG00000188338	SLC38A3	5
ENSG00000198221	MLLT4-AS1	5
ENSG00000245729	RP11-480D4.1	5
ENSG00000245937	LINC01184	5
ENSG00000204929		5
ENSG00000205488	CALML3-AS1	5
ENSG00000248318	RP11-713M15.1	5
ENSG00000248698	RP11-341G5.3	5
ENSG00000249054	FAM138D	5
ENSG00000224281	SLC25A5-AS1	4
ENSG00000224533	TMLHE-AS1	4
ENSG00000224944	CASC6	4
ENSG00000251616	RP11-485M7.3	4
ENSG00000253181	RP11-863K10.2	4
ENSG00000253352	TUG1	4
ENSG00000226335		4
ENSG00000226627	SHANK2-AS1	4
ENSG00000257151	PWAR6	4
ENSG00000257259	RP11-767I20.1	4
ENSG00000257698	RP11-620J15.3	4
ENSG00000227533	SLC2A1-AS1	4
ENSG00000258461	RP11-164J13.1	4
ENSG00000227963	RP5-1074L1.1	4
ENSG00000228327	RP11-206L10.2	4
ENSG00000228414	LINC01185	4
ENSG00000228775	WEE2-AS1	4
ENSG00000259498	RP11-244F12.3	4
ENSG00000259673	IQCH-AS1	4
ENSG00000229153	EPHA1-AS1	4
ENSG00000229243		4
ENSG00000229796		4
ENSG00000260802	RP6-170F5.2	4
ENSG00000230333		4
ENSG00000261404		4
ENSG00000230725	RP4-738P15.1	4
ENSG00000231074	HCG18	4
ENSG00000231711	RP11-398F12.1	4
ENSG00000267288	RP13-890H12.2	4
ENSG00000233006		4
ENSG00000233288	RP11-760D2.5	4
ENSG00000233570	RP11-194G10.1	4
ENSG00000234026	RP11-310E22.4	4
ENSG00000272686	RP11-390E23.6	4
ENSG00000272944		4
ENSG00000273000	KB-1572G7.2	4
ENSG00000235475	RP11-166O4.5	4
ENSG00000236948	RP11-154H17.1	4
ENSG00000238099	RP11-12A2.3	4
ENSG00000144596	GRIP2	4
ENSG00000152931	PART1	4
ENSG00000242686	RP11-1191J2.2	4
ENSG00000188660	C21orf125	4
ENSG00000245954	RP11-18H21.1	4
ENSG00000246477		4
ENSG00000246790	RP11-730K11.1	4
ENSG00000205396	LINC00661	4
ENSG00000205696	ADARB2-AS1	4
ENSG00000247400	DNAJC3-AS1	4
ENSG00000206417	H1FX-AS1	4
ENSG00000247699		4
ENSG00000248079	DPH6-AS1	4
ENSG00000248810	RP11-362F19.1	4
ENSG00000215863		4
ENSG00000223522		4
ENSG00000249816	RP11-6D1.6	4
ENSG00000223806	LINC00114	4
ENSG00000250062	RP11-778J15.1	4
ENSG00000250514	RP11-96P7.1	4
ENSG00000253734	RP11-579E24.1	4
ENSG00000254109	RBPMS-AS1	4
ENSG00000226263	ISM1-AS1	4
ENSG00000226312	CFLAR-AS1	4
ENSG00000255020		4
ENSG00000255234	RP11-727A23.10	4
ENSG00000227195	RP3-410C9.1	4
ENSG00000257275	RP11-164H13.1	4
ENSG00000227706	RP11-301G19.1	4
ENSG00000228141		4
ENSG00000228340	RP5-1043L13.1	4
ENSG00000259293	LIPC-AS1	4
ENSG00000228824	RP11-342C20.3	4
ENSG00000229017	RP11-439L18.3	4
ENSG00000259583	RP11-66B24.4	4
ENSG00000259954	IL21R-AS1	4
ENSG00000229913	RP11-378I13.1	4
ENSG00000230091	TMEM254-AS1	4
ENSG00000260898	ADPGK-AS1	4
ENSG00000261218	RP11-960L18.1	4
ENSG00000261760	RP11-1223D19.1	4
ENSG00000265766	CXADRP3	4
ENSG00000266921	RP11-15A1.7	4
ENSG00000267080	ASB16-AS1	4
ENSG00000267535	RP11-87G24.5	4
ENSG00000267603	RP11-1064E11.1	4
ENSG00000271122	RP11-379H18.1	4
ENSG00000271816	BMS1P4	4
ENSG00000272549	RP11-351J23.2	4
ENSG00000273164	DGCR10	4
ENSG00000235726		4
ENSG00000236333	TRHDE-AS1	4
ENSG00000236668	RP11-85O21.2	4
ENSG00000236780		4
ENSG00000236901		4
ENSG00000238045		4
ENSG00000238197	PAXBP1-AS1	4
ENSG00000175061	LRRC75A-AS1	4
ENSG00000177640	CASC2	4
ENSG00000242516	LINC00960	4
ENSG00000243319	FGF14-IT1	4
ENSG00000245384		4
ENSG00000245534	RORA-AS1	4
ENSG00000203729	C1orf120	4
ENSG00000246250	RP11-613D13.5	4
ENSG00000246982	RP1-179N16.6	4
ENSG00000247416	RP11-629G13.1	4
ENSG00000213971		4
ENSG00000214145	RP11-513G11.1	4
ENSG00000214401	KANSL1-AS1	4
ENSG00000215374	FAM66B	4
ENSG00000249231	CASC16	4
ENSG00000223387	RP11-408H1.3	4
ENSG00000249352	RP11-141O11.2	4
ENSG00000223542	RP1-283K11.3	4
ENSG00000249937	RP11-454P21.1	4
ENSG00000250230	RP11-855O10.2	4
ENSG00000224216	RP13-228J13.1	4
ENSG00000224652	LINC00885	4
ENSG00000250929	KB-1639H6.4	4
ENSG00000251393	RP1-240K6.3	4
ENSG00000251533	RP11-736N17.2	4
ENSG00000251661	RP11-326C3.11	4
ENSG00000225626	C9orf135-AS1	4
ENSG00000253563	NKX2-1-AS1	4
ENSG00000253661	ZFHX4-AS1	4
ENSG00000225946		4
ENSG00000254129		4
ENSG00000226159	RP11-478K7.2	4
ENSG00000254369	HOXA-AS3	4
ENSG00000254635	WAC-AS1	4
ENSG00000226266	BAZ2B	4
ENSG00000254876	RP11-23J9.5	4
ENSG00000255240	RP11-142C4.6	4
ENSG00000258478	RP11-232C2.1	4
ENSG00000258551	CRAT37	4
ENSG00000228363		4
ENSG00000259248	USP3-AS1	4
ENSG00000229127		4
ENSG00000259964	THSD4-AS1	4
ENSG00000260411	RP11-420N3.2	4
ENSG00000261039	RP11-417E7.2	4
ENSG00000230550	RP11-74C13.3	4
ENSG00000230606		4
ENSG00000261442	RP11-709D24.6	4
ENSG00000231023	RP11-314E23.1	4
ENSG00000231154	MORF4L2-AS1	4
ENSG00000231532	LINC01249	4
ENSG00000264589	MAPT-AS1	4
ENSG00000231652	RP11-553A21.3	4
ENSG00000233013	FAM157B	4
ENSG00000267605		4
ENSG00000234323	RP11-308N19.1	4
ENSG00000270108	RP11-73M18.6	4
ENSG00000234636	MED14OS	4
ENSG00000234688	RP1-293L6.1	4
ENSG00000272005		4
ENSG00000272463	RP11-532F6.3	4
ENSG00000272767	JMJD1C-AS1	4
ENSG00000235295		4
ENSG00000272975	MYHAS	4
ENSG00000235665	LINC00298	4
ENSG00000236908	RP5-1063M23.2	4
ENSG00000237361	TUSC8	4
ENSG00000149656	LINC00266-1	4
ENSG00000175772	LINC01106	4
ENSG00000178803	ADORA2A-AS1	4
ENSG00000180712	RP11-290F5.2	4
ENSG00000243701	DUBR	4
ENSG00000244227	RP11-298O21.5	4
ENSG00000244625	MIATNB	4
ENSG00000198106	RP11-231C14.7	4
ENSG00000204623	ZNRD1-AS1	4
ENSG00000206114		4
ENSG00000212694	LINC01089	4
ENSG00000214719		4
ENSG00000215498	FAM230B	4
ENSG00000215808	RP11-371I1.2	4
ENSG00000223653	RP11-131L23.1	4
ENSG00000223770		4
ENSG00000250366	TUNAR	4
ENSG00000250456		4
ENSG00000225706	PTPRD-AS1	4
ENSG00000225778	PROSER2-AS1	4
ENSG00000253864		4
ENSG00000253932	RP11-10C8.2	4
ENSG00000254654		4
ENSG00000255052	FAM66D	4
ENSG00000226900	RP11-432J24.5	4
ENSG00000227354	RBM26-AS1	4
ENSG00000227811	FAM212B-AS1	4
ENSG00000258441	LINC00641	4
ENSG00000228741	SPATA13	4
ENSG00000259361	RP11-210M15.3	4
ENSG00000259666	LINGO1-AS1	4
ENSG00000259974	LINC00261	4
ENSG00000229558	SACS-AS1	4
ENSG00000229619	MBNL1-AS1	4
ENSG00000261455	RP5-1129J21.3	4
ENSG00000230724	RP11-304M2.2	4
ENSG00000231252	RP11-436K8.1	4
ENSG00000231465	RP11-542K23.9	4
ENSG00000231816		4
ENSG00000266149	RP11-789C17.3	4
ENSG00000267100	ILF3-AS1	4
ENSG00000232825	RP5-896L10.1	4
ENSG00000267243		4
ENSG00000267313	KC6	4
ENSG00000233038		4
ENSG00000267629		4
ENSG00000268575	RP1-283E3.8	4
ENSG00000234690		4
ENSG00000235026	DPP10-AS1	4
ENSG00000235106	RP11-374P20.5	4
ENSG00000235381	RP11-477D19.2	4
ENSG00000235437	RP11-357C3.3	4
ENSG00000236013	RP3-332B22.1	4
ENSG00000236384	LINC00479	4
ENSG00000237292	RP11-540K16.1	4
ENSG00000239653	PSMD6-AS2	4
ENSG00000239922	RP11-71N10.1	4
ENSG00000240907		4
ENSG00000177112	MRVI1-AS1	4
ENSG00000177369	RP1-62O9.3	4
ENSG00000178947	SMIM10L2A	4
ENSG00000180769	WDFY3-AS2	4
ENSG00000182376	RP5-1142A6.8	4
ENSG00000197291	RAMP2-AS1	4
ENSG00000245526	LINC00461	4
ENSG00000203280		4
ENSG00000203585	RP11-542B15.1	4
ENSG00000205266	KRT17P5	4
ENSG00000247796		4
ENSG00000248027		4
ENSG00000214353	VAC14-AS1	4
ENSG00000249307	RP11-438E5.1	4
ENSG00000221817	PPP3CB-AS1	4
ENSG00000249494		4
ENSG00000223930	RP11-33A14.1	4
ENSG00000224382	RP11-34C15.1	3
ENSG00000250632	RP3-513G18.2	3
ENSG00000224675		3
ENSG00000250846	EPHA5-AS1	3
ENSG00000251011	TMEM108-AS1	3
ENSG00000253649	PRSS51	3
ENSG00000225880	LINC00115	3
ENSG00000254254	RP11-17A4.2	3
ENSG00000226308	RP4-813D12.3	3
ENSG00000254837		3
ENSG00000226416	MRPL23-AS1	3
ENSG00000255153	TOLLIP-AS1	3
ENSG00000255267	RP11-430H10.2	3
ENSG00000227036	LINC00511	3
ENSG00000227189		3
ENSG00000258584	FAM181A-AS1	3
ENSG00000258701	RP11-477I4.3	3
ENSG00000259129	RP11-479H16.1	3
ENSG00000259370	RP11-1069G10.1	3
ENSG00000229043		3
ENSG00000229105	ASTN2-AS1	3
ENSG00000259905	PWRN1	3
ENSG00000229743	LINC01159	3
ENSG00000230850		3
ENSG00000231177	GHRLOS2	3
ENSG00000262691		3
ENSG00000263429	LINC00675	3
ENSG00000264247	RP11-231E4.4	3
ENSG00000231674	RP11-432D3.1	3
ENSG00000231883	RP1-297M16.2	3
ENSG00000233056	ERVH48-1	3
ENSG00000267586	RP11-21F16.1	3
ENSG00000267640		3
ENSG00000233360	Z83844.1	3
ENSG00000267712	RP11-456O19.4	3
ENSG00000233410	RP11-16L9.3	3
ENSG00000267943		3
ENSG00000268362		3
ENSG00000269386	RAB11B-AS1	3
ENSG00000234186	C16orf82	3
ENSG00000269893	SNHG8	3
ENSG00000234736	FAM170B-AS1	3
ENSG00000235387	RP11-327L3.1	3
ENSG00000236445	LINC00608	3
ENSG00000237021	DSE	3
ENSG00000237523	RP11-40F6.2	3
ENSG00000237667	LINC01115	3
ENSG00000238122	RP11-483I13.2	3
ENSG00000163364		3
ENSG00000238755	RP11-23D24.2	3
ENSG00000176728	TTTY14	3
ENSG00000177853	ZNF518A	3
ENSG00000241560	ZBTB20-AS1	3
ENSG00000179447	RP5-1027G4.3	3
ENSG00000242428	C3orf67-AS1	3
ENSG00000180279	MGC45922	3
ENSG00000181097	RP11-429J17.2	3
ENSG00000182586	LINC00334	3
ENSG00000243479	MNX1-AS1	3
ENSG00000185186	LINC00313	3
ENSG00000185847	RP1-46F2.2	3
ENSG00000244040	IL12A-AS1	3
ENSG00000244342	RP11-129K20.2	3
ENSG00000245080	RP11-320N21.1	3
ENSG00000196810	CTBP1-AS1	3
ENSG00000197813		3
ENSG00000245750	DRAIC	3
ENSG00000203650	RP4-562J12.2	3
ENSG00000245870	RP11-457P14.4	3
ENSG00000246228	CASC8	3
ENSG00000246627	CACNA1C-AS1	3
ENSG00000247081	BAALC-AS1	3
ENSG00000205865	FAM99B	3
ENSG00000248319	RP11-205M3.3	3
ENSG00000248360	RP11-458B24.2	3
ENSG00000248529	RP11-2O17.2	3
ENSG00000223749		3
ENSG00000224582	DAQB-12N14.5	3
ENSG00000250634	RP11-341G5.1	3
ENSG00000251381	LINC00958	3
ENSG00000251575		3
ENSG00000225868		3
ENSG00000253974	NRG1-IT1	3
ENSG00000225937	PCA3	3
ENSG00000226083	SLC39A12-AS1	3
ENSG00000254275	RP11-89M16.1	3
ENSG00000254842	RP11-890B15.2	3
ENSG00000226869	LHFPL3-AS1	3
ENSG00000255717	SNHG1	3
ENSG00000257060	RP11-266O8.1	3
ENSG00000227290	RP4-544H6.2	3
ENSG00000257167	TMPO-AS1	3
ENSG00000258390	RP11-1070N10.4	3
ENSG00000258473	RP11-7F17.4	3
ENSG00000258548	RP11-572M18.1	3
ENSG00000228084	RP5-884G6.2	3
ENSG00000258586	RP5-1021I20.2	3
ENSG00000259084	RP11-1070N10.6	3
ENSG00000229311	RP11-475I24.8	3
ENSG00000260034	LCMT1-AS2	3
ENSG00000260404	RP11-384K6.6	3
ENSG00000230176	RP4-779E11.3	3
ENSG00000230366	DSCR9	3
ENSG00000261713	SSTR5-AS1	3
ENSG00000231010	RP6-109B7.2	3
ENSG00000231208	ZBTB46-AS1	3
ENSG00000231365	RP11-418J17.1	3
ENSG00000263698	RP11-408H20.3	3
ENSG00000264112	RP11-159D12.2	3
ENSG00000231638		3
ENSG00000265485	RP11-449D8.1	3
ENSG00000231764	DLX6-AS1	3
ENSG00000232907	DLGAP4-AS1	3
ENSG00000267296	CEBPA-AS1	3
ENSG00000233008	RP11-475O6.1	3
ENSG00000267337	LINC01478	3
ENSG00000233429	HOTAIRM1	3
ENSG00000233651	RP11-111F5.8	3
ENSG00000269793	ZIM2-AS1	3
ENSG00000234229	RP11-308N19.4	3
ENSG00000234407		3
ENSG00000272145	NFYC-AS1	3
ENSG00000272180	RP11-481J13.1	3
ENSG00000272447	RP11-182L21.6	3
ENSG00000272949	RP11-514P8.8	3
ENSG00000237339	RP11-98L5.2	3
ENSG00000237399	PITRM1-AS1	3
ENSG00000237986	CELF2-AS2	3
ENSG00000170161	RP11-262H14.4	3
ENSG00000239911	PRKAG2-AS1	3
ENSG00000176754	LINC00303	3
ENSG00000178248		3
ENSG00000242687		3
ENSG00000244926	ALKBH3-AS1	3
ENSG00000196668	RP11-809C9.1	3
ENSG00000245213	RP11-10K16.1	3
ENSG00000246363	RP11-13A1.1	3
ENSG00000204603	RP11-638F5.1	3
ENSG00000246430	RP11-16M8.2	3
ENSG00000205786	LINC01531	3
ENSG00000248015		3
ENSG00000248663	LINC00992	3
ENSG00000223764	RP11-54O7.3	3
ENSG00000223813		3
ENSG00000224310	LINC01567	3
ENSG00000224711	RP5-988G17.1	3
ENSG00000224914	RP11-322M19.2	3
ENSG00000253302	STAU2-AS1	3
ENSG00000225822	UBXN7-AS1	3
ENSG00000225914		3
ENSG00000226091	RP11-90D4.2	3
ENSG00000226380		3
ENSG00000226648	PLCG1-AS1	3
ENSG00000226917	RP11-328M4.3	3
ENSG00000256597	RP11-749H20.4	3
ENSG00000256982		3
ENSG00000227392	HPN-AS1	3
ENSG00000257337	RP11-983P16.4	3
ENSG00000227741	RP11-536C5.7	3
ENSG00000228408	RP1-111D6.3	3
ENSG00000228439	TSTD3	3
ENSG00000259540	RP11-526I2.1	3
ENSG00000260777		3
ENSG00000260917	RP11-57H14.4	3
ENSG00000230314	ELOVL2-AS1	3
ENSG00000261126	RP11-795F19.1	3
ENSG00000261606	RP11-414J4.2	3
ENSG00000263244	RP11-473I1.9	3
ENSG00000263724	DLGAP1-AS3	3
ENSG00000231728	LL0XNC01-116E7.2	3
ENSG00000266923	RP11-693J15.4	3
ENSG00000232284	GNG12-AS1	3
ENSG00000232803	SLCO4A1-AS1	3
ENSG00000267239	RP11-794M8.1	3
ENSG00000267465		3
ENSG00000233220	LINC00167	3
ENSG00000233332	RP4-799P18.2	3
ENSG00000233527	ZNF529-AS1	3
ENSG00000268006	PTOV1-AS1	3
ENSG00000269821	KCNQ1OT1	3
ENSG00000270641	TSIX	3
ENSG00000272154		3
ENSG00000273189		3
ENSG00000235538	RP1-230L10.1	3
ENSG00000236268	RP11-170N11.1	3
ENSG00000236740	RP11-411K7.1	3
ENSG00000237149	ZNF503-AS2	3
ENSG00000237803	LINC00211	3
ENSG00000238142	RP11-108M9.4	3
ENSG00000167355		3
ENSG00000239533	GOLGA2P2Y	3
ENSG00000241490	RP11-553L6.2	3
ENSG00000242375	RP11-498P14.3	3
ENSG00000188206		3
ENSG00000245522	RP11-540A21.2	3
ENSG00000246067	RAB30-AS1	3
ENSG00000246263	UBR5-AS1	3
ENSG00000205444	RP4-529N6.1	3
ENSG00000247095		3
ENSG00000205885	C1RL-AS1	3
ENSG00000247950	SEC24B-AS1	3
ENSG00000248118	RP11-121L11.1	3
ENSG00000215190	GUSBP1	3
ENSG00000218510	RP1-224A6.4	3
ENSG00000249364	RP11-434D9.1	3
ENSG00000249487	RP11-97O12.2	3
ENSG00000249993	BFSP2-AS1	3
ENSG00000250241	RP11-9G1.3	3
ENSG00000224761	RP11-508N22.9	3
ENSG00000224930		3
ENSG00000225437	PACRG-AS2	3
ENSG00000225579	EDNRB-AS1	3
ENSG00000225826	RP1-10C16.2	3
ENSG00000225929		3
ENSG00000254235	RP11-115J16.1	3
ENSG00000226167	AP4B1-AS1	3
ENSG00000254416	RP11-347E10.1	3
ENSG00000226622		3
ENSG00000255145	STX17-AS1	3
ENSG00000227110	LMCD1-AS1	3
ENSG00000256995	RP11-114G22.1	3
ENSG00000227248	FAM155A-IT1	3
ENSG00000257931		3
ENSG00000258655	ARHGAP5-AS1	3
ENSG00000259070	RP11-566K8.2	3
ENSG00000259114		3
ENSG00000228544	CCDC183-AS1	3
ENSG00000259541	RP11-778O17.4	3
ENSG00000229240	LINC00710	3
ENSG00000229852	RP11-398K22.12	3
ENSG00000260583		3
ENSG00000260785	CASC17	3
ENSG00000230960	RP5-1086L22.1	3
ENSG00000261777	RP11-529K1.2	3
ENSG00000261824	LINC00662	3
ENSG00000262468	RP11-95P2.1	3
ENSG00000263072	ZNF213-AS1	3
ENSG00000263753	RP11-835E18.2	3
ENSG00000231574	KCCAT211	3
ENSG00000265091	RP11-835E18.5	3
ENSG00000231703	RP4-669H2.1	3
ENSG00000231976	RP13-16H11.1	3
ENSG00000232310	RP11-557H15.4	3
ENSG00000232721	RP11-403I13.5	3
ENSG00000233639	LINC01158	3
ENSG00000233930	KRTAP5-AS1	3
ENSG00000269293	ZSCAN16-AS1	3
ENSG00000234062	RP11-308D16.2	3
ENSG00000234572		3
ENSG00000270704	RP11-701H24.5	3
ENSG00000272084	RP5-1126H10.2	3
ENSG00000235172	LINC01366	3
ENSG00000273018		3
ENSG00000235527	HIPK1-AS1	3
ENSG00000235831	BHLHE40-AS1	3
ENSG00000236467	KCNMA1-AS1	3
ENSG00000237372	UNQ6494	3
ENSG00000237413	MGC27382	3
ENSG00000237654		3
ENSG00000237807	RP11-400K9.4	3
ENSG00000130600	H19	3
ENSG00000135253	KCP	3
ENSG00000152268		3
ENSG00000240291	RP11-499P20.2	3
ENSG00000177822		3
ENSG00000241528		3
ENSG00000185168	LINC00482	3
ENSG00000244161	FLNB-AS1	3
ENSG00000196421	RP13-152O15.2	3
ENSG00000245293	RP11-286E11.1	3
ENSG00000245468	RP11-367J11.3	3
ENSG00000245556	SCAMP1-AS1	3
ENSG00000246339	EXTL3-AS1	3
ENSG00000205913	SRRM2-AS1	3
ENSG00000206140	TMEM191C	3
ENSG00000213904	LIPE-AS1	3
ENSG00000214043	RP5-944M2.3	3
ENSG00000248174	RP11-148L24.1	3
ENSG00000214432		3
ENSG00000248332	TUB-AS1	3
ENSG00000215533	LINC00189	3
ENSG00000249163		3
ENSG00000249375	CASC11	3
ENSG00000223486		3
ENSG00000249694		3
ENSG00000223804	CH17-472G23.2	3
ENSG00000250007	RP11-814P5.1	3
ENSG00000250056	LINC01018	3
ENSG00000250198	RP11-143A12.3	3
ENSG00000250406	RP13-539F13.3	2
ENSG00000251128	WWC2-AS1	2
ENSG00000225298	LINC00113	2
ENSG00000225393	RP11-218L14.4	2
ENSG00000225791	TRAM2-AS1	2
ENSG00000225930	DKFZP434L187	2
ENSG00000254334	RP11-24P4.1	2
ENSG00000254602		2
ENSG00000254703	SENCR	2
ENSG00000255002		2
ENSG00000226574		2
ENSG00000255420	CASC23	2
ENSG00000226950	DANCR	2
ENSG00000257520	SFTA3	2
ENSG00000227496	RP11-145A3.1	2
ENSG00000258057	BCDIN3D-AS1	2
ENSG00000258168	RP11-588H23.3	2
ENSG00000228560	RP11-550P17.5	2
ENSG00000228630	HOTAIR	2
ENSG00000228980	RP11-702L6.4	2
ENSG00000260005		2
ENSG00000260032	NORAD	2
ENSG00000229891	Z83851.1	2
ENSG00000230133	RP5-1100I6.2	2
ENSG00000260880	HCCAT5	2
ENSG00000230269	RP1-40E16.9	2
ENSG00000230438	SERPINB9P1	2
ENSG00000261194	RP11-704C2.1	2
ENSG00000230563	RP5-828H9.1	2
ENSG00000262001	DLGAP1-AS2	2
ENSG00000231609		2
ENSG00000231755	CHODL-AS1	2
ENSG00000232063	RP11-307E17.8	2
ENSG00000267002	RP11-242D8.1	2
ENSG00000267058	RP11-15A1.3	2
ENSG00000232600	TONSL-AS1	2
ENSG00000232677	LINC00665	2
ENSG00000267439		2
ENSG00000233642	GPR158-AS1	2
ENSG00000268471	DKFZP434I0714	2
ENSG00000270002	RP11-93H12.4	2
ENSG00000270580	PKD1P6-NPIPP1	2
ENSG00000234608	MAPKAPK5-AS1	2
ENSG00000234665	RP11-262H14.3	2
ENSG00000234787	RP11-168P6.1	2
ENSG00000272142	RP11-428J1.5	2
ENSG00000234828	RP11-526A4.1	2
ENSG00000234902		2
ENSG00000272377		2
ENSG00000236387	RP11-307O10.1	2
ENSG00000237094	RP4-669L17.10	2
ENSG00000237159	CNTFR-AS1	2
ENSG00000237978	KCNMB2-AS1	2
ENSG00000240405	SAMMSON	2
ENSG00000240859		2
ENSG00000240973	RP11-458K10.2	2
ENSG00000242288	RP11-464F9.1	2
ENSG00000243150	RP11-538P18.2	2
ENSG00000183674	RP1-290I10.8	2
ENSG00000188070	C11orf95	2
ENSG00000244879	GABPB1-AS1	2
ENSG00000189238	RP11-173C20.1	2
ENSG00000245479	RP11-387D10.3	2
ENSG00000245571		2
ENSG00000203321	RP11-197P3.4	2
ENSG00000204092	RP11-552E20.3	2
ENSG00000246350	RP5-1186N24.3	2
ENSG00000204934	ATP6V0E2-AS1	2
ENSG00000246898	LINC00920	2
ENSG00000247151	CSTF3-AS1	2
ENSG00000214837	RP11-261C10.3	2
ENSG00000219665		2
ENSG00000249328	RP11-26J3.1	2
ENSG00000249550	RP11-438N16.1	2
ENSG00000223891	OSER1-AS1	2
ENSG00000224074	LINC00691	2
ENSG00000224294	RP3-326I13.1	2
ENSG00000250582	SMAD1-AS2	2
ENSG00000224635	RP4-564F22.5	2
ENSG00000224687	RASAL2-AS1	2
ENSG00000224843	RP11-373D17.1	2
ENSG00000224905		2
ENSG00000251249	RP11-73G16.1	2
ENSG00000251442	RP11-792D21.2	2
ENSG00000253301	RP11-513O17.2	2
ENSG00000253417	RP11-109J4.1	2
ENSG00000253552	HOXA-AS2	2
ENSG00000225793	RP1-234P15.4	2
ENSG00000226581	RP11-340I6.8	2
ENSG00000255087	RP11-168K9.2	2
ENSG00000255345		2
ENSG00000255559	ZNF252P-AS1	2
ENSG00000226913	BSN-AS2	2
ENSG00000226953		2
ENSG00000227135	GCSAML-AS1	2
ENSG00000227375	DLG1-AS1	2
ENSG00000258119	RP11-804F13.1	2
ENSG00000258867	RP11-300J18.3	2
ENSG00000228434		2
ENSG00000228564	RP11-3N2.3	2
ENSG00000228705	RP5-885L7.10	2
ENSG00000229051	RP5-952N6.1	2
ENSG00000229589	ACVR2B-AS1	2
ENSG00000229746		2
ENSG00000260440	RP11-1096D5.1	2
ENSG00000261024	GS1-279B7.1	2
ENSG00000230448	LINC00276	2
ENSG00000230530	LIMD1-AS1	2
ENSG00000261439	DKFZP434H168	2
ENSG00000230768	RP11-251P6.1	2
ENSG00000231439	WASIR2	2
ENSG00000231999	RP5-1007M22.2	2
ENSG00000232623		2
ENSG00000267107	PCAT19	2
ENSG00000267134	RP11-146N18.1	2
ENSG00000267174		2
ENSG00000233058	LINC00884	2
ENSG00000233244		2
ENSG00000233522	FAM224A	2
ENSG00000268001	CARD8-AS1	2
ENSG00000233577	RP3-462D8.2	2
ENSG00000233718	MYCNOS	2
ENSG00000269416	LINC01224	2
ENSG00000235139		2
ENSG00000273345		2
ENSG00000235823	OLMALINC	2
ENSG00000236404	VLDLR-AS1	2
ENSG00000236449		2
ENSG00000236850	BMS1P20	2
ENSG00000237166		2
ENSG00000237438	CECR7	2
ENSG00000237548	TTLL11-IT1	2
ENSG00000237753		2
ENSG00000146666	LINC00525	2
ENSG00000157152	SYN2	2
ENSG00000172250	SERHL	2
ENSG00000241472	PTPRG-AS1	2
ENSG00000179859		2
ENSG00000181171	FER1L6-AS1	2
ENSG00000182165	TP53TG1	2
ENSG00000182648	C7orf13	2
ENSG00000243629	RP11-6F2.4	2
ENSG00000185495	RP11-504P24.3	2
ENSG00000197332		2
ENSG00000245685		2
ENSG00000203335		2
ENSG00000245904	RP11-796E2.4	2
ENSG00000246323	RP11-325L7.1	2
ENSG00000246792	RP11-68L18.1	2
ENSG00000205424		2
ENSG00000247092	SNHG10	2
ENSG00000247595	SPTY2D1-AS1	2
ENSG00000206573	THUMPD3-AS1	2
ENSG00000248228	SLIT2-IT1	2
ENSG00000248307	RP11-8P17.1	2
ENSG00000215162	LINC00269	2
ENSG00000248846		2
ENSG00000218109	KIRREL3-AS3	2
ENSG00000249343	LINC01333	2
ENSG00000249700	SRD5A3-AS1	2
ENSG00000250041		2
ENSG00000224043	CCNT2-AS1	2
ENSG00000250328	MGC32805	2
ENSG00000224481	RP11-495P10.3	2
ENSG00000224743	TEX26-AS1	2
ENSG00000224849		2
ENSG00000251045		2
ENSG00000251161	RP11-540O11.1	2
ENSG00000251321	GDEP	2
ENSG00000225489	RP11-390F4.3	2
ENSG00000253267	DLGAP2-AS1	2
ENSG00000225733	FGD5-AS1	2
ENSG00000254081	LINC01299	2
ENSG00000226328	NUP50-AS1	2
ENSG00000226510	UPK1A-AS1	2
ENSG00000255571		2
ENSG00000255733	IFNG-AS1	2
ENSG00000226995	RP5-828H9.3	2
ENSG00000227619	RP11-492E3.2	2
ENSG00000258122	RP11-61A14.1	2
ENSG00000258399	MEG8	2
ENSG00000258716	RP11-661G16.2	2
ENSG00000228309	GS1-204I12.1	2
ENSG00000258742	RP11-862G15.1	2
ENSG00000258909	RP11-164C12.2	2
ENSG00000259150	RP11-1084I9.3	2
ENSG00000229055		2
ENSG00000259841	LINC01566	2
ENSG00000229921	KIF25-AS1	2
ENSG00000230223	ATXN8OS	2
ENSG00000230368	FAM41C	2
ENSG00000261253		2
ENSG00000230699	RP11-54O7.1	2
ENSG00000230937		2
ENSG00000261925		2
ENSG00000231459		2
ENSG00000264859	DSG2-AS1	2
ENSG00000265500		2
ENSG00000267039	RP11-58G13.1	2
ENSG00000267302	RP11-178C3.2	2
ENSG00000233123	RP5-1059M17.1	2
ENSG00000267559	RP11-383M4.6	2
ENSG00000233395	RP11-168P8.7	2
ENSG00000267787	RP11-35G9.5	2
ENSG00000268573	RP11-158H5.7	2
ENSG00000234056	RP11-165I9.4	2
ENSG00000269609	RPARP-AS1	2
ENSG00000269937	RP11-20I23.8	2
ENSG00000234423	LINC01250	2
ENSG00000270362	HMGN3-AS1	2
ENSG00000271824		2
ENSG00000234771	SLC25A25-AS1	2
ENSG00000234810	RP11-90C4.1	2
ENSG00000234917	RP5-994D16.3	2
ENSG00000273046	RP11-834C11.14	2
ENSG00000235733	RP3-522P13.3	2
ENSG00000235903	CPB2-AS1	2
ENSG00000236088	COX10-AS1	2
ENSG00000237267	RP11-181F12.1	2
ENSG00000237401	LINC01304	2
ENSG00000237479		2
ENSG00000237513	RP11-325F22.2	2
ENSG00000237594		2
ENSG00000238005	RP11-443B7.1	2
ENSG00000132832	RP11-445H22.5	2
ENSG00000238120	LINC01589	2
ENSG00000239265	CLRN1-AS1	2
ENSG00000239921	LINC01471	2
ENSG00000240889	NDUFB2-AS1	2
ENSG00000242094	FOXP1-IT1	2
ENSG00000179676	LINC00305	2
ENSG00000242593	RP5-921G16.1	2
ENSG00000243197	TUSC7	2
ENSG00000185044		2
ENSG00000185700	TTTY8B	2
ENSG00000244151	RP11-148K1.12	2
ENSG00000245060	LINC00847	2
ENSG00000197503	RP11-615I16.2	2
ENSG00000245694	CRNDE	2
ENSG00000203897	SPATA42	2
ENSG00000246334	PRR7-AS1	2
ENSG00000247473	CARS-AS1	2
ENSG00000247774	PCED1B-AS1	2
ENSG00000212978		2
ENSG00000213742	ZNF337-AS1	2
ENSG00000214336	FOXI3	2
ENSG00000214407	RP11-221J22.1	2
ENSG00000248329	APELA	2
ENSG00000248872	RP11-344G13.1	2
ENSG00000215908	CROCCP2	2
ENSG00000249873	RP11-983C2.2	2
ENSG00000250075	RP11-584P21.2	2
ENSG00000224358	RP11-466F5.8	2
ENSG00000250770	RP5-1063M23.3	2
ENSG00000250822		2
ENSG00000251127	RP11-280G9.1	2
ENSG00000225493	LINC01107	2
ENSG00000253314	RP11-101E19.6	2
ENSG00000253595	LINC01300	2
ENSG00000254083	RP11-452N4.1	2
ENSG00000254835	RNF185-AS1	2
ENSG00000254887		2
ENSG00000226516	FAM138B	2
ENSG00000255509		2
ENSG00000256124	RP11-84E24.3	2
ENSG00000256628	ZBTB11-AS1	2
ENSG00000257137	RP11-845M18.3	2
ENSG00000258314		2
ENSG00000227954	TARID	2
ENSG00000228055	RP11-399L7.2	2
ENSG00000258754	LINC01579	2
ENSG00000228372	RP11-85L21.4	2
ENSG00000228624	RP3-399L15.3	2
ENSG00000228971	RP11-286B14.1	2
ENSG00000229191	RP11-168O16.1	2
ENSG00000260026		2
ENSG00000260528	FAM157C	2
ENSG00000229950	TFAP2A-AS1	2
ENSG00000261325		2
ENSG00000261615		2
ENSG00000231119	RP4-569M23.2	2
ENSG00000261971	MMP25-AS1	2
ENSG00000264243	RP11-6N17.1	2
ENSG00000231666	RP11-404O13.1	2
ENSG00000265845	RP11-20B24.5	2
ENSG00000266962	RP11-400F19.6	2
ENSG00000232527	RP11-14N7.2	2
ENSG00000267149		2
ENSG00000233137		2
ENSG00000233221		2
ENSG00000267575		2
ENSG00000267761		2
ENSG00000268460		2
ENSG00000233729		2
ENSG00000269640		2
ENSG00000269994	RP11-276H19.2	2
ENSG00000234437		2
ENSG00000270574	RP11-171I2.2	2
ENSG00000271826	PLS3-AS1	2
ENSG00000272780	RP11-822E23.8	2
ENSG00000235560		2
ENSG00000235740	PHACTR2-AS1	2
ENSG00000235919	ASH1L-AS1	2
ENSG00000235989	MORC2-AS1	2
ENSG00000236107		2
ENSG00000236558		2
ENSG00000236753	MKLN1-AS	2
ENSG00000236810	TCEB3-AS1	2
ENSG00000236858		2
ENSG00000237009	GLIS3-AS1	2
ENSG00000237461	RP11-554F20.1	2
ENSG00000237484		2
ENSG00000237517	DGCR5	2
ENSG00000160336	ZNF761	2
ENSG00000167459	LINC00905	2
ENSG00000176395		2
ENSG00000242385	RP11-263A24.1	2
ENSG00000243224	RP5-1157M23.2	2
ENSG00000185837	CECR5-AS1	2
ENSG00000243967	NBPF5P	2
ENSG00000186148		2
ENSG00000189223	PAX8-AS1	2
ENSG00000197085	NPSR1-AS1	2
ENSG00000203801	RP3-354J5.2	2
ENSG00000246084		2
ENSG00000204091	TDRG1	2
ENSG00000246465	RP11-57A19.2	2
ENSG00000204802	RP11-111F5.4	2
ENSG00000246582	RP11-1149O23.3	2
ENSG00000246889		2
ENSG00000247049		2
ENSG00000205634	RP11-191L9.6	2
ENSG00000247228	RP11-296I10.3	2
ENSG00000205861	C1QTNF9B-AS1	2
ENSG00000215859	RP6-74O6.2	2
ENSG00000219445	RP11-3B12.3	2
ENSG00000249781		2
ENSG00000224023	RP11-383C5.4	2
ENSG00000224057	EGFR-AS1	2
ENSG00000224093	RP5-1033H22.2	2
ENSG00000250295	RDH10-AS1	2
ENSG00000250337	RP11-46C20.1	2
ENSG00000250387	RP11-136K7.2	2
ENSG00000251230	RP11-701P16.5	1
ENSG00000225077	LINC00337	1
ENSG00000225180	AATK-AS1	1
ENSG00000225439	BOLA3-AS1	1
ENSG00000253298		1
ENSG00000225595	LINC01623	1
ENSG00000253706	RP11-758M4.4	1
ENSG00000225860	RP11-1018N14.2	1
ENSG00000253868	FER1L6-AS2	1
ENSG00000225969	ABHD11-AS1	1
ENSG00000254929	RP11-144G6.12	1
ENSG00000255084	RP11-843A23.1	1
ENSG00000226906	TTTY4	1
ENSG00000256232	RP11-771K4.1	1
ENSG00000256802	RP11-680F8.1	1
ENSG00000257056	RP11-966I7.2	1
ENSG00000227403		1
ENSG00000227640	SOX21-AS1	1
ENSG00000227702	LINC00111	1
ENSG00000258276		1
ENSG00000228274	RP3-508I15.9	1
ENSG00000259073	FOXN3-AS2	1
ENSG00000259218	RP11-429B14.2	1
ENSG00000228801	RP11-110G21.1	1
ENSG00000259555	RP11-335K5.2	1
ENSG00000229205	LINC00200	1
ENSG00000260433	RP11-202D1.2	1
ENSG00000260552	RP11-49I11.1	1
ENSG00000230061	TRPM2-AS	1
ENSG00000260955	RP11-30L15.6	1
ENSG00000230492	RP4-753D10.5	1
ENSG00000230658	KLHL7-AS1	1
ENSG00000230990	RP4-734C18.1	1
ENSG00000261780		1
ENSG00000231290	APCDD1L-AS1	1
ENSG00000263126		1
ENSG00000231364	RP11-413G15.1	1
ENSG00000265125	RP11-31I22.3	1
ENSG00000265933	RP11-146G7.3	1
ENSG00000267104	TBC1D3P1-DHX40P1	1
ENSG00000232729		1
ENSG00000232860	SMG7-AS1	1
ENSG00000267325	RP11-397A16.2	1
ENSG00000233183	RP3-468B3.2	1
ENSG00000233705	SLC26A4-AS1	1
ENSG00000233854	POU6F2-AS2	1
ENSG00000268621		1
ENSG00000268812	MGC20647	1
ENSG00000234129	RP11-120D5.1	1
ENSG00000270235		1
ENSG00000234996	RP11-480I12.9	1
ENSG00000235118		1
ENSG00000235244	DANT2	1
ENSG00000273344	PAXIP1-AS1	1
ENSG00000235885		1
ENSG00000236306	LINC01241	1
ENSG00000236499		1
ENSG00000236653		1
ENSG00000236700		1
ENSG00000237298		1
ENSG00000237424		1
ENSG00000104691		1
ENSG00000131007		1
ENSG00000168367		1
ENSG00000239513		1
ENSG00000171671		1
ENSG00000239877		1
ENSG00000177410		1
ENSG00000242049		1
ENSG00000242808		1
ENSG00000243276		1
ENSG00000243797		1
ENSG00000244203		1
ENSG00000245008		1
ENSG00000196553		1
ENSG00000245311		1
ENSG00000198468		1
ENSG00000245648		1
ENSG00000246089		1
ENSG00000204588		1
ENSG00000212855		1
ENSG00000213468		1
ENSG00000248008		1
ENSG00000214105		1
ENSG00000248197		1
ENSG00000214381		1
ENSG00000248279		1
ENSG00000215113		1
ENSG00000215256		1
ENSG00000215560		1
ENSG00000223358		1
ENSG00000223438		1
ENSG00000249378		1
ENSG00000249695		1
ENSG00000250033		1
ENSG00000223949		1
ENSG00000250116		1
ENSG00000250312		1
ENSG00000250341		1
ENSG00000250819		1
ENSG00000251138		1
ENSG00000224995		1
ENSG00000253230		1
ENSG00000253658		1
ENSG00000253871	RP11-756K15.2	1
ENSG00000254607	RP11-115C10.1	1
ENSG00000256943	RP13-895J2.2	1
ENSG00000227540	DNAJC9-AS1	1
ENSG00000258220	RP11-38F22.1	1
ENSG00000227917	RP11-143M1.3	1
ENSG00000228010		1
ENSG00000228296	TTTY4	1
ENSG00000259225	RP11-1008C21.1	1
ENSG00000228778	RP11-129J12.1	1
ENSG00000259380	RP11-346D14.1	1
ENSG00000259786		1
ENSG00000229649	RP11-107I14.4	1
ENSG00000229956	ZRANB2-AS2	1
ENSG00000230294	RP13-507P19.2	1
ENSG00000261368	RP11-96B5.4	1
ENSG00000230663	FAM224B	1
ENSG00000261498	RP11-169O17.6	1
ENSG00000230876	LINC00486	1
ENSG00000231486		1
ENSG00000264707	L3MBTL4-AS1	1
ENSG00000231683	RP1-27K12.2	1
ENSG00000233215		1
ENSG00000233304	RP13-614K11.1	1
ENSG00000267665	RP11-13K12.2	1
ENSG00000267779	LINC01533	1
ENSG00000268530		1
ENSG00000233864	TTTY15	1
ENSG00000234155	RP11-30P6.6	1
ENSG00000270066	SCARNA2	1
ENSG00000270279	RP4-806M20.5	1
ENSG00000234912	SNHG20	1
ENSG00000272752		1
ENSG00000272796		1
ENSG00000235343		1
ENSG00000236065	RP1-117O3.2	1
ENSG00000236200	KDM4A-AS1	1
ENSG00000236719	OVAAL	1
ENSG00000237476		1
ENSG00000237499	RP11-356I2.4	1
ENSG00000237686	RP5-1120P11.1	1
ENSG00000237914	SIRPG-AS1	1
ENSG00000006062	MAP3K14	1
ENSG00000237943	PRKCQ-AS1	1
ENSG00000132204	LINC00470	1
ENSG00000238133	MLK7-AS1	1
ENSG00000239523	MYLK-AS1	1
ENSG00000175701	LINC00116	1
ENSG00000240990	HOXA11-AS1	1
ENSG00000243008	RP11-556N21.1	1
ENSG00000243818	RP11-372E1.4	1
ENSG00000186019		1
ENSG00000187156		1
ENSG00000197989	SNHG12	1
ENSG00000203688	RP11-351J23.1	1
ENSG00000204466		1
ENSG00000204949	FAM83A-AS1	1
ENSG00000205866	FAM99A	1
ENSG00000212856	TTTY2B	1
ENSG00000247828	TMEM161B-AS1	1
ENSG00000213599	SLX1A-SULT1A3	1
ENSG00000248115	RP11-752D24.2	1
ENSG00000214691		1
ENSG00000248323	LUCAT1	1
ENSG00000248896		1
ENSG00000215866	RP11-426L16.8	1
ENSG00000219926	RP11-394A14.2	1
ENSG00000249684	RP11-423H2.3	1
ENSG00000223960		1
ENSG00000250072		1
ENSG00000250365		1
ENSG00000250544		1
ENSG00000250748	RP11-230G5.2	1
ENSG00000250821	RP11-345F18.1	1
ENSG00000225174	OSTM1-AS1	1
ENSG00000253490		1
ENSG00000225675	RP4-784A16.5	1
ENSG00000253898	RP11-51M18.1	1
ENSG00000254303	RP11-398G24.2	1
ENSG00000226203	RP4-760C5.5	1
ENSG00000226620	LINC00343	1
ENSG00000256115	RP11-319E16.1	1
ENSG00000227060	LINC00629	1
ENSG00000227199	ST7-AS1	1
ENSG00000257069	KCNK4-TEX40	1
ENSG00000227306		1
ENSG00000227463	RP11-158D2.2	1
ENSG00000257582	RP11-129J12.2	1
ENSG00000227510	RP11-196P2.1	1
ENSG00000258252		1
ENSG00000228044	RP4-781K5.4	1
ENSG00000228109	MELTF-AS1	1
ENSG00000228623	ZNF883	1
ENSG00000228889	UBAC2-AS1	1
ENSG00000259641	PCAT29	1
ENSG00000260011	RP13-20L14.1	1
ENSG00000229533		1
ENSG00000260083	RP11-1072A3.2	1
ENSG00000229613	RP11-555F9.2	1
ENSG00000229688	ISPD-AS1	1
ENSG00000260676	RP11-510D19.1	1
ENSG00000229980	TOB1-AS1	1
ENSG00000260852	FBXL19-AS1	1
ENSG00000230782	RP11-508N12.2	1
ENSG00000261738	RP11-945C19.1	1
ENSG00000231114		1
ENSG00000231236		1
ENSG00000231327		1
ENSG00000264151	RP11-739N10.1	1
ENSG00000231971	RP11-557H15.3	1
ENSG00000232520		1
ENSG00000232648	RP11-367N14.2	1
ENSG00000232909	RP3-510O8.4	1
ENSG00000233631		1
ENSG00000233694		1
ENSG00000233988		1
ENSG00000234171	RNASEH1-AS1	1
ENSG00000234509		1
ENSG00000271270	TMCC1-AS1	1
ENSG00000234855	SLIT1-AS1	1
ENSG00000272259	RP11-305P22.9	1
ENSG00000235408	SNORA71B	1
ENSG00000235590	GNAS-AS1	1
ENSG00000235824	RP11-478H13.2	1
ENSG00000235958	UBOX5-AS1	1
ENSG00000236340		1
ENSG00000237457	RP11-547I7.2	1
ENSG00000237945	LINC00649	1
ENSG00000157306	RP11-66N24.4	1
ENSG00000170846		1
ENSG00000174365	SNHG11	1
ENSG00000240207	RP11-379F4.4	1
ENSG00000176840		1
ENSG00000240996	RP11-80H5.7	1
ENSG00000241168	RP11-10O22.1	1
ENSG00000179935	RP5-1068E13.3	1
ENSG00000181798	LINC00471	1
ENSG00000183242	WT1AS	1
ENSG00000243349	RP11-445N18.7	1
ENSG00000203279	RP11-498P14.5	1
ENSG00000203499	FAM83H-AS1	1
ENSG00000245832	RP11-179A16.1	1
ENSG00000245910	SNHG6	1
ENSG00000246560	RP11-10L12.4	1
ENSG00000247317	RP11-273G15.2	1
ENSG00000248572	EGFLAM-AS2	1
ENSG00000249152	RP11-562F9.2	1
ENSG00000249345	RP11-575F12.1	1
ENSG00000223546	LL0XNC01-157D4.1	1
ENSG00000223910	ZNF32-AS3	1
ENSG00000250049	RP11-348J24.2	1
ENSG00000224046		1
ENSG00000250132		1
ENSG00000224149		1
ENSG00000224271		1
ENSG00000224514		1
ENSG00000224609		1
ENSG00000225062		1
ENSG00000225177		1
ENSG00000225269		1
ENSG00000251538		1
ENSG00000253279		1
ENSG00000225953		1
ENSG00000226272		1
ENSG00000226674		1
ENSG00000226754		1
ENSG00000257178		1
ENSG00000227517		1
ENSG00000258135		1
ENSG00000227906		1
ENSG00000258920		1
ENSG00000259476		1
ENSG00000259854		1
ENSG00000260231		1
ENSG00000229702		1
ENSG00000230124		1
ENSG00000260857		1
ENSG00000230417		1
ENSG00000261184		1
ENSG00000261373		1
ENSG00000230651		1
ENSG00000230844		1
ENSG00000231426		1
ENSG00000264630		1
ENSG00000265692		1
ENSG00000266835		1
ENSG00000267040		1
ENSG00000232656		1
ENSG00000232913		1
ENSG00000267278		1
ENSG00000232995		1
ENSG00000267374		1
ENSG00000233399		1
ENSG00000233699		1
ENSG00000233997		1
ENSG00000234177		1
ENSG00000234384		1
ENSG00000270141		1
ENSG00000234962	RP11-69C17.1	1
ENSG00000272645	GTF2IP20	1
ENSG00000272980	RP11-517H2.6	1
ENSG00000235597	LINC01102	1
ENSG00000236301	MRGPRG-AS1	1
ENSG00000236438	FAM157A	1
ENSG00000236678	RP11-285E18.1	1
ENSG00000238217		1
ENSG00000240770	C21orf91-OT1	1
ENSG00000241316	SUCLG2-AS1	1
ENSG00000242048	RP13-452N2.1	1
ENSG00000242622	RP11-18H7.1	1
ENSG00000181995	LINC00301	1
ENSG00000186615	KTN1-AS1	1
ENSG00000244231	CSPG4LYP1	1
ENSG00000244675		1
ENSG00000245149	RNF139-AS1	1
ENSG00000196756	SNHG17	1
ENSG00000245614	DDX11-AS1	1
ENSG00000246211	RP11-632K5.3	1
ENSG00000246273	SBF2-AS1	1
ENSG00000204380		1
ENSG00000247131	RP11-588G21.2	1
ENSG00000247675	LRP4-AS1	1
ENSG00000248275	TRIM52-AS1	1
ENSG00000215447	BX322557.10	1
ENSG00000223414	LINC00473	1
ENSG00000249647	C5orf66-AS2	1
ENSG00000223776	LGALS8-AS1	1
ENSG00000249896	RP11-586D19.1	1

## Sheet: migration (pos.&neg. corr.)
Only associations having abs(NES) >= 0.7 have been included
ncRNA ID	Common ID	# gene sets
ENSG00000258791	C14orf34	10
ENSG00000204949	FAM83A-AS1	10
ENSG00000231566	RP5-1158E12.3	9
ENSG00000231298	LINC00704	9
ENSG00000234264	DEPDC1-AS1	9
ENSG00000224930		8
ENSG00000228203		8
ENSG00000163364		8
ENSG00000248323	LUCAT1	8
ENSG00000251018	HMMR-AS1	8
ENSG00000267374		8
ENSG00000034063		7
ENSG00000257167	TMPO-AS1	7
ENSG00000203499	FAM83H-AS1	7
ENSG00000251230	RP11-701P16.5	7
ENSG00000261040		7
ENSG00000231638		7
ENSG00000235884		7
ENSG00000163597		7
ENSG00000223414	LINC00473	7
ENSG00000186594		7
ENSG00000259134	RP11-398J10.1	7
ENSG00000236740	RP11-411K7.1	6
ENSG00000214407	RP11-221J22.1	6
ENSG00000265500		6
ENSG00000268812	MGC20647	6
ENSG00000230400		6
ENSG00000234129	RP11-120D5.1	6
ENSG00000253669		6
ENSG00000267147		6
ENSG00000248429	RP11-597D13.9	6
ENSG00000254102	RP11-21C4.1	6
ENSG00000110347		6
ENSG00000177822		6
ENSG00000258279	LINC00592	6
ENSG00000226328	NUP50-AS1	6
ENSG00000237250		6
ENSG00000237686	RP5-1120P11.1	6
ENSG00000253658		6
ENSG00000205562	RP11-497E19.1	6
ENSG00000230937		6
ENSG00000231607		6
ENSG00000236671	PRKG1-AS1	5
ENSG00000246430	RP11-16M8.2	5
ENSG00000248890	HHIP-AS1	5
ENSG00000172965		5
ENSG00000179141		5
ENSG00000186615	KTN1-AS1	5
ENSG00000206195		5
ENSG00000261801	LOXL1-AS1	5
ENSG00000262823	RP13-580F15.2	5
ENSG00000267013		5
ENSG00000223573	TINCR	5
ENSG00000270547		5
ENSG00000271127		5
ENSG00000272463	RP11-532F6.3	5
ENSG00000227039	ITGB2-AS1	5
ENSG00000237523	RP11-40F6.2	5
ENSG00000241158	ADAMTS9-AS1	5
ENSG00000249816	RP11-6D1.6	5
ENSG00000251127	RP11-280G9.1	5
ENSG00000259687		5
ENSG00000260581		5
ENSG00000215808	RP11-371I1.2	5
ENSG00000223770		5
ENSG00000268621		5
ENSG00000225077	LINC00337	5
ENSG00000272142	RP11-428J1.5	5
ENSG00000272549	RP11-351J23.2	5
ENSG00000228495	RP3-523C21.1	5
ENSG00000229051	RP5-952N6.1	5
ENSG00000232527	RP11-14N7.2	5
ENSG00000234996	RP11-480I12.9	5
ENSG00000237499	RP11-356I2.4	5
ENSG00000248896		5
ENSG00000249173		5
ENSG00000249378		5
ENSG00000267272	RP5-1052I5.1	5
ENSG00000224382	RP11-34C15.1	5
ENSG00000228623	ZNF883	5
ENSG00000228789	HCG22	5
ENSG00000229056		5
ENSG00000230333		5
ENSG00000231486		5
ENSG00000233968	RP11-354E11.2	5
ENSG00000237187		5
ENSG00000237870		5
ENSG00000250041		5
ENSG00000251161	RP11-540O11.1	5
ENSG00000253417	RP11-109J4.1	5
ENSG00000254389		5
ENSG00000146666	LINC00525	5
ENSG00000203999		5
ENSG00000265485	RP11-449D8.1	5
ENSG00000266642		5
ENSG00000224286		5
ENSG00000224397		5
ENSG00000269793	ZIM2-AS1	5
ENSG00000225210		5
ENSG00000231074	HCG18	5
ENSG00000231407		5
ENSG00000232445		5
ENSG00000233098		5
ENSG00000233532		5
ENSG00000234380	LINC01426	5
ENSG00000237424		4
ENSG00000237596	RP13-143G15.4	4
ENSG00000237697		4
ENSG00000237803	LINC00211	4
ENSG00000238005	RP11-443B7.1	4
ENSG00000240498		4
ENSG00000244578		4
ENSG00000245248		4
ENSG00000246582	RP11-1149O23.3	4
ENSG00000248131		4
ENSG00000248329	APELA	4
ENSG00000253301	RP11-513O17.2	4
ENSG00000253661	ZFHX4-AS1	4
ENSG00000255248		4
ENSG00000255399	TBX5-AS1	4
ENSG00000258586	RP5-1021I20.2	4
ENSG00000258819	RP11-7F17.3	4
ENSG00000204528	PSORS1C3	4
ENSG00000205444	RP4-529N6.1	4
ENSG00000213468		4
ENSG00000264707	L3MBTL4-AS1	4
ENSG00000222041		4
ENSG00000224310	LINC01567	4
ENSG00000272168	CASC15	4
ENSG00000272975	MYHAS	4
ENSG00000226419		4
ENSG00000227135	GCSAML-AS1	4
ENSG00000227496	RP11-145A3.1	4
ENSG00000228741	SPATA13	4
ENSG00000228824	RP11-342C20.3	4
ENSG00000230314	ELOVL2-AS1	4
ENSG00000231993	EP300-AS1	4
ENSG00000233491		4
ENSG00000235831	BHLHE40-AS1	4
ENSG00000237233	TMEM26-AS1	4
ENSG00000237438	CECR7	4
ENSG00000237647		4
ENSG00000246465	RP11-57A19.2	4
ENSG00000246898	LINC00920	4
ENSG00000247556		4
ENSG00000247809	NR2F2-AS1	4
ENSG00000249375	CASC11	4
ENSG00000250334	RP11-234K19.2	4
ENSG00000251538		4
ENSG00000152931	PART1	4
ENSG00000258548	RP11-572M18.1	4
ENSG00000259768		4
ENSG00000205488	CALML3-AS1	4
ENSG00000214145	RP11-513G11.1	4
ENSG00000215113		4
ENSG00000267097	SLC14A2-AS1	4
ENSG00000223949		4
ENSG00000268001	CARD8-AS1	4
ENSG00000224597		4
ENSG00000224675		4
ENSG00000270607	RP11-359E10.1	4
ENSG00000229140	CCDC26	4
ENSG00000229619	MBNL1-AS1	4
ENSG00000231764	DLX6-AS1	4
ENSG00000232310	RP11-557H15.4	4
ENSG00000233221		4
ENSG00000233429	HOTAIRM1	4
ENSG00000234155	RP11-30P6.6	4
ENSG00000235295		4
ENSG00000237166		4
ENSG00000237548	TTLL11-IT1	4
ENSG00000237928	NFIA-AS2	4
ENSG00000243836	WDR86-AS1	4
ENSG00000244953	RP11-613D13.8	4
ENSG00000245164	RP11-622O11.2	4
ENSG00000249550	RP11-438N16.1	4
ENSG00000251359	WWC2-AS2	4
ENSG00000012171	SEMA3B	4
ENSG00000254607	RP11-115C10.1	4
ENSG00000171889		4
ENSG00000184115	RP13-1039J1.2	4
ENSG00000260412	RP11-438B23.2	4
ENSG00000262001	DLGAP1-AS2	4
ENSG00000224687	RASAL2-AS1	4
ENSG00000225206		4
ENSG00000272944		4
ENSG00000225978	HAR1A	4
ENSG00000230426		4
ENSG00000231768	RP5-855F14.1	4
ENSG00000232956		4
ENSG00000233452	STXBP5-AS1	4
ENSG00000233521	RP5-1172A22.1	4
ENSG00000235584		4
ENSG00000236668	RP11-85O21.2	4
ENSG00000237513	RP11-325F22.2	4
ENSG00000238120	LINC01589	4
ENSG00000240990	HOXA11-AS1	4
ENSG00000243967	NBPF5P	4
ENSG00000246228	CASC8	4
ENSG00000247151	CSTF3-AS1	4
ENSG00000248441	LINC01197	4
ENSG00000248636	RP11-768F21.1	4
ENSG00000251442	RP11-792D21.2	4
ENSG00000253868	FER1L6-AS2	4
ENSG00000258525		4
ENSG00000189419	SPATA41	4
ENSG00000259721	RP11-758N13.1	4
ENSG00000204832		4
ENSG00000261742	RP11-256I9.1	4
ENSG00000214049		4
ENSG00000214894	LINC00243	4
ENSG00000267698		4
ENSG00000268460		4
ENSG00000225706	PTPRD-AS1	4
ENSG00000227036	LINC00511	4
ENSG00000227533	SLC2A1-AS1	4
ENSG00000233725	RP11-65B7.1	4
ENSG00000235387	RP11-327L3.1	4
ENSG00000235997		4
ENSG00000236200	KDM4A-AS1	4
ENSG00000237125	HAND2-AS1	3
ENSG00000237517	DGCR5	3
ENSG00000237914	SIRPG-AS1	3
ENSG00000238121	RP11-374F3.4	3
ENSG00000239791		3
ENSG00000243069	ARHGEF26-AS1	3
ENSG00000243479	MNX1-AS1	3
ENSG00000243797		3
ENSG00000244040	IL12A-AS1	3
ENSG00000245522	RP11-540A21.2	3
ENSG00000245614	DDX11-AS1	3
ENSG00000245812	RP11-175K6.1	3
ENSG00000246100	LINC00900	3
ENSG00000248538		3
ENSG00000249464	RP11-93L9.1	3
ENSG00000249859		3
ENSG00000250742	RP11-834C11.4	3
ENSG00000250954		3
ENSG00000251629		3
ENSG00000253898	RP11-51M18.1	3
ENSG00000104691		3
ENSG00000254303	RP11-398G24.2	3
ENSG00000254416	RP11-347E10.1	3
ENSG00000254703	SENCR	3
ENSG00000152268		3
ENSG00000254967		3
ENSG00000166770	ZNF667-AS1	3
ENSG00000176395		3
ENSG00000258376	RP4-647C14.2	3
ENSG00000258754	LINC01579	3
ENSG00000259091	RP11-138H18.2	3
ENSG00000259436		3
ENSG00000203706	SERTAD4-AS1	3
ENSG00000203808	BVES-AS1	3
ENSG00000259758		3
ENSG00000204844		3
ENSG00000261039	RP11-417E7.2	3
ENSG00000214922	HLA-F-AS1	3
ENSG00000266106	RP11-647F2.2	3
ENSG00000223486		3
ENSG00000267174		3
ENSG00000224116	INHBA-AS1	3
ENSG00000225670	CADM3-AS1	3
ENSG00000226686	LINC01535	3
ENSG00000229124	VIM-AS1	3
ENSG00000229404		3
ENSG00000230439		3
ENSG00000231131		3
ENSG00000231236		3
ENSG00000232977	LINC00327	3
ENSG00000233038		3
ENSG00000233399		3
ENSG00000233542	RP11-547D24.1	3
ENSG00000234323	RP11-308N19.1	3
ENSG00000234754	C1orf140	3
ENSG00000235172	LINC01366	3
ENSG00000236558		3
ENSG00000237807	RP11-400K9.4	3
ENSG00000237945	LINC00649	3
ENSG00000238078	RP11-295M18.2	3
ENSG00000244306		3
ENSG00000245025	RP11-875O11.1	3
ENSG00000245293	RP11-286E11.1	3
ENSG00000245954	RP11-18H21.1	3
ENSG00000246130		3
ENSG00000246273	SBF2-AS1	3
ENSG00000246363	RP11-13A1.1	3
ENSG00000247095		3
ENSG00000248360	RP11-458B24.2	3
ENSG00000248572	EGFLAM-AS2	3
ENSG00000250208	FZD10-AS1	3
ENSG00000251002		3
ENSG00000253302	STAU2-AS1	3
ENSG00000253837	RP11-177H13.2	3
ENSG00000254139		3
ENSG00000130600	H19	3
ENSG00000254602		3
ENSG00000255267	RP11-430H10.2	3
ENSG00000174403	C20orf200	3
ENSG00000255433		3
ENSG00000179428		3
ENSG00000257582	RP11-129J12.2	3
ENSG00000183674	RP1-290I10.8	3
ENSG00000258399	MEG8	3
ENSG00000188338	SLC38A3	3
ENSG00000197332		3
ENSG00000203585	RP11-542B15.1	3
ENSG00000204054	RP11-492E3.1	3
ENSG00000260880	HCCAT5	3
ENSG00000205634	RP11-191L9.6	3
ENSG00000266709		3
ENSG00000224141		3
ENSG00000267575		3
ENSG00000224259		3
ENSG00000268894	PLCE1-AS1	3
ENSG00000269416	LINC01224	3
ENSG00000270141		3
ENSG00000225194	LINC00092	3
ENSG00000225383	SFTA1P	3
ENSG00000272780	RP11-822E23.8	3
ENSG00000273046	RP11-834C11.14	3
ENSG00000226149	RP1-69D17.4	3
ENSG00000226806		3
ENSG00000227060	LINC00629	3
ENSG00000227619	RP11-492E3.2	3
ENSG00000227674	LINC00355	3
ENSG00000228223	HCG11	3
ENSG00000229847	EMX2OS	3
ENSG00000230417		3
ENSG00000231133	HAR1B	3
ENSG00000231943	PGM5P4-AS1	3
ENSG00000232995		3
ENSG00000233515		3
ENSG00000233854	POU6F2-AS2	3
ENSG00000234407		3
ENSG00000237248	RP11-118B22.2	3
ENSG00000237862		3
ENSG00000238266		3
ENSG00000240770	C21orf91-OT1	3
ENSG00000241472	PTPRG-AS1	3
ENSG00000241956		3
ENSG00000242258	RP11-511P7.2	3
ENSG00000243150	RP11-538P18.2	3
ENSG00000243701	DUBR	3
ENSG00000245311		3
ENSG00000246211	RP11-632K5.3	3
ENSG00000247844		3
ENSG00000248846		3
ENSG00000250366	TUNAR	3
ENSG00000250685	RP11-486L19.2	3
ENSG00000253701		3
ENSG00000253864		3
ENSG00000099869	IGF2-AS	3
ENSG00000254842	RP11-890B15.2	3
ENSG00000255090		3
ENSG00000255717	SNHG1	3
ENSG00000257259	RP11-767I20.1	3
ENSG00000180139	ACTA2-AS1	3
ENSG00000185904		3
ENSG00000259527		3
ENSG00000260329	RP11-412D9.4	3
ENSG00000260802	RP6-170F5.2	3
ENSG00000261368	RP11-96B5.4	3
ENSG00000261780		3
ENSG00000214870		3
ENSG00000215115		3
ENSG00000265702	RP11-156L14.1	3
ENSG00000266795		3
ENSG00000266923	RP11-693J15.4	3
ENSG00000267107	PCAT19	3
ENSG00000267339	LINC00906	3
ENSG00000224149		3
ENSG00000267690	LDLRAD4-AS1	3
ENSG00000268388	FENDRR	3
ENSG00000224738		3
ENSG00000268895	A1BG-AS1	3
ENSG00000269640		3
ENSG00000270170		3
ENSG00000225511	LINC00475	3
ENSG00000272259	RP11-305P22.9	3
ENSG00000272599		3
ENSG00000225649		3
ENSG00000273409	RP11-480C22.1	3
ENSG00000227145		3
ENSG00000227467	RP11-169D4.1	3
ENSG00000227695	DNMBP-AS1	3
ENSG00000228401	HSPC324	3
ENSG00000228705	RP5-885L7.10	3
ENSG00000228980	RP11-702L6.4	3
ENSG00000231150	RP1-207H1.3	3
ENSG00000231290	APCDD1L-AS1	3
ENSG00000231574	KCCAT211	3
ENSG00000231652	RP11-553A21.3	3
ENSG00000231971	RP11-557H15.3	3
ENSG00000232648	RP11-367N14.2	3
ENSG00000233354		3
ENSG00000234456	MAGI2-AS3	3
ENSG00000235304	RP11-265P11.2	3
ENSG00000236366		3
ENSG00000237594		3
ENSG00000238755	RP11-23D24.2	3
ENSG00000239922	RP11-71N10.1	3
ENSG00000240859		3
ENSG00000244227	RP11-298O21.5	3
ENSG00000244479	OR2A1-AS1	3
ENSG00000245067	IGFBP7-AS1	3
ENSG00000245910	SNHG6	3
ENSG00000248279		3
ENSG00000249035		3
ENSG00000249307	RP11-438E5.1	3
ENSG00000249395		3
ENSG00000250929	KB-1639H6.4	3
ENSG00000251363		3
ENSG00000253552	HOXA-AS2	3
ENSG00000254109	RBPMS-AS1	3
ENSG00000100181	TPTEP1	3
ENSG00000118412		3
ENSG00000254654		3
ENSG00000177406		3
ENSG00000256943	RP13-895J2.2	3
ENSG00000179136	LINC00670	3
ENSG00000257137	RP11-845M18.3	3
ENSG00000179676	LINC00305	3
ENSG00000184324		3
ENSG00000258573		3
ENSG00000203688	RP11-351J23.1	3
ENSG00000259583	RP11-66B24.4	3
ENSG00000204091	TDRG1	3
ENSG00000260669		3
ENSG00000260807	LMF1	3
ENSG00000205424		3
ENSG00000261373		3
ENSG00000262117		3
ENSG00000215533	LINC00189	3
ENSG00000223477		3
ENSG00000223786	RP11-554D15.1	3
ENSG00000267519		3
ENSG00000224905		3
ENSG00000224958	PGM5-AS1	3
ENSG00000271826	PLS3-AS1	3
ENSG00000225434	RP11-63P12.6	3
ENSG00000272377		3
ENSG00000226194	RP1-137D17.1	3
ENSG00000226917	RP11-328M4.3	3
ENSG00000227128	LBX1-AS1	3
ENSG00000227640	SOX21-AS1	3
ENSG00000228624	RP3-399L15.3	3
ENSG00000230438	SERPINB9P1	3
ENSG00000231439	WASIR2	3
ENSG00000231666	RP11-404O13.1	3
ENSG00000232677	LINC00665	3
ENSG00000232759		3
ENSG00000233485	RP3-467K16.2	3
ENSG00000235770	LINC00607	3
ENSG00000236301	MRGPRG-AS1	2
ENSG00000236943		2
ENSG00000237484		2
ENSG00000238164	RP3-395M20.8	2
ENSG00000241313		2
ENSG00000242048	RP13-452N2.1	2
ENSG00000242516	LINC00960	2
ENSG00000243224	RP5-1157M23.2	2
ENSG00000246263	UBR5-AS1	2
ENSG00000246350	RP5-1186N24.3	2
ENSG00000247092	SNHG10	2
ENSG00000247774	PCED1B-AS1	2
ENSG00000248027		2
ENSG00000248307	RP11-8P17.1	2
ENSG00000248698	RP11-341G5.3	2
ENSG00000248771	RP11-294O2.2	2
ENSG00000250328	MGC32805	2
ENSG00000250427	HNCAT21	2
ENSG00000250822		2
ENSG00000251022		2
ENSG00000251164		2
ENSG00000251199		2
ENSG00000253490		2
ENSG00000254235	RP11-115J16.1	2
ENSG00000160336	ZNF761	2
ENSG00000255980		2
ENSG00000177133	LINC00982	2
ENSG00000256124	RP11-84E24.3	2
ENSG00000177410		2
ENSG00000256597	RP11-749H20.4	2
ENSG00000183535	COL18A1-AS1	2
ENSG00000258274	RP11-887P2.5	2
ENSG00000185186	LINC00313	2
ENSG00000186148		2
ENSG00000258545	RHOXF1-AS1	2
ENSG00000189149		2
ENSG00000196273		2
ENSG00000196893		2
ENSG00000197308	GATA3-AS1	2
ENSG00000204025	TRPC5OS	2
ENSG00000204241	RP11-713P17.3	2
ENSG00000260231		2
ENSG00000260455	NBAT1	2
ENSG00000260719		2
ENSG00000205861	C1QTNF9B-AS1	2
ENSG00000214336	FOXI3	2
ENSG00000263698	RP11-408H20.3	2
ENSG00000215196		2
ENSG00000215417		2
ENSG00000215769	RP13-104F24.2	2
ENSG00000223799	IL10RB-AS1	2
ENSG00000223930	RP11-33A14.1	2
ENSG00000267325	RP11-397A16.2	2
ENSG00000224209		2
ENSG00000267629		2
ENSG00000224652	LINC00885	2
ENSG00000224717	RP11-576D8.4	2
ENSG00000224750		2
ENSG00000269289		2
ENSG00000225174	OSTM1-AS1	2
ENSG00000225439	BOLA3-AS1	2
ENSG00000225826	RP1-10C16.2	2
ENSG00000273311		2
ENSG00000226051	ZNF503-AS1	2
ENSG00000226266	BAZ2B	2
ENSG00000227290	RP4-544H6.2	2
ENSG00000228412	RP4-625H18.2	2
ENSG00000229205	LINC00200	2
ENSG00000229645		2
ENSG00000230960	RP5-1086L22.1	2
ENSG00000231419	LINC00689	2
ENSG00000232504	ST3GAL5-AS1	2
ENSG00000232803	SLCO4A1-AS1	2
ENSG00000234186	C16orf82	2
ENSG00000234384		2
ENSG00000234883		2
ENSG00000234978		2
ENSG00000235535	RP11-532N4.2	2
ENSG00000235947	EGOT	2
ENSG00000236449		2
ENSG00000237036	ZEB1-AS1	2
ENSG00000237149	ZNF503-AS2	2
ENSG00000237380	HOXD-AS2	2
ENSG00000237489	RP11-500G10.1	2
ENSG00000238122	RP11-483I13.2	2
ENSG00000239440		2
ENSG00000240707	RP13-137A17.6	2
ENSG00000241684	ADAMTS9-AS2	2
ENSG00000243083	RP11-433A10.1	2
ENSG00000243276		2
ENSG00000243818	RP11-372E1.4	2
ENSG00000245526	LINC00461	2
ENSG00000246695	RASSF8-AS1	2
ENSG00000247240		2
ENSG00000248174	RP11-148L24.1	2
ENSG00000248810	RP11-362F19.1	2
ENSG00000250682		2
ENSG00000250846	EPHA5-AS1	2
ENSG00000253595	LINC01300	2
ENSG00000254254	RP11-17A4.2	2
ENSG00000142396		2
ENSG00000255084	RP11-843A23.1	2
ENSG00000170919	TPT1-AS1	2
ENSG00000177338	LINC00469	2
ENSG00000256128		2
ENSG00000178947	SMIM10L2A	2
ENSG00000179935	RP5-1068E13.3	2
ENSG00000185847	RP1-46F2.2	2
ENSG00000258785		2
ENSG00000258867	RP11-300J18.3	2
ENSG00000258977		2
ENSG00000259114		2
ENSG00000203279	RP11-498P14.5	2
ENSG00000204272		2
ENSG00000260249	RP11-401P9.5	2
ENSG00000204588		2
ENSG00000204929		2
ENSG00000260777		2
ENSG00000205056	RP11-693J15.5	2
ENSG00000261122		2
ENSG00000206337		2
ENSG00000261824	LINC00662	2
ENSG00000214432		2
ENSG00000265688		2
ENSG00000223542	RP1-283K11.3	2
ENSG00000267254	ZNF790-AS1	2
ENSG00000267640		2
ENSG00000224729	PCOLCE-AS1	2
ENSG00000225298	LINC00113	2
ENSG00000225465	RFPL1-AS1	2
ENSG00000225969	ABHD11-AS1	2
ENSG00000226312	CFLAR-AS1	2
ENSG00000226496	C21orf130	2
ENSG00000226622		2
ENSG00000226688	ENTPD1-AS1	2
ENSG00000227136		2
ENSG00000227372	TP73-AS1	2
ENSG00000227456	LINC00310	2
ENSG00000227502	RP1-249H1.4	2
ENSG00000227811	FAM212B-AS1	2
ENSG00000228016		2
ENSG00000228109	MELTF-AS1	2
ENSG00000228778	RP11-129J12.1	2
ENSG00000229214	LINC00242	2
ENSG00000229533		2
ENSG00000229951		2
ENSG00000230658	KLHL7-AS1	2
ENSG00000231327		2
ENSG00000231426		2
ENSG00000231999	RP5-1007M22.2	2
ENSG00000233058	LINC00884	2
ENSG00000233593		2
ENSG00000234336	JAZF1-AS1	2
ENSG00000234810	RP11-90C4.1	2
ENSG00000235408	SNORA71B	2
ENSG00000235563	RP11-334A14.8	2
ENSG00000235699		2
ENSG00000236013	RP3-332B22.1	2
ENSG00000236700		2
ENSG00000236963	RP4-749H3.1	2
ENSG00000237037	NDUFA6-AS1	2
ENSG00000237457	RP11-547I7.2	2
ENSG00000237742	RP11-624M8.1	2
ENSG00000237975	FLG-AS1	2
ENSG00000238099	RP11-12A2.3	2
ENSG00000238133	MLK7-AS1	2
ENSG00000239523	MYLK-AS1	2
ENSG00000240405	SAMMSON	2
ENSG00000243349	RP11-445N18.7	2
ENSG00000245694	CRNDE	2
ENSG00000246067	RAB30-AS1	2
ENSG00000246375	RP11-10L7.1	2
ENSG00000246985	SOCS2-AS1	2
ENSG00000247134		2
ENSG00000247287	RP11-902B17.1	2
ENSG00000248596	RP11-844P9.2	2
ENSG00000248724		2
ENSG00000249346	RP3-468B3.3	2
ENSG00000250072		2
ENSG00000250241	RP11-9G1.3	2
ENSG00000250770	RP5-1063M23.3	2
ENSG00000251169		2
ENSG00000254154	RP4-798P15.3	2
ENSG00000254266		2
ENSG00000157152	SYN2	2
ENSG00000255345		2
ENSG00000174680	GRIK1-AS1	2
ENSG00000255476		2
ENSG00000176754	LINC00303	2
ENSG00000256049		2
ENSG00000178977	LINC00324	2
ENSG00000257698	RP11-620J15.3	2
ENSG00000258168	RP11-588H23.3	2
ENSG00000258498	DIO3OS	2
ENSG00000186526	CYP4F8	2
ENSG00000258561	RP11-72M17.1	2
ENSG00000187156		2
ENSG00000189229		2
ENSG00000258909	RP11-164C12.2	2
ENSG00000196756	SNHG17	2
ENSG00000197085	NPSR1-AS1	2
ENSG00000197463		2
ENSG00000259225	RP11-1008C21.1	2
ENSG00000203288		2
ENSG00000203650	RP4-562J12.2	2
ENSG00000259775	RP11-45P15.4	2
ENSG00000204055	RP11-247A12.2	2
ENSG00000204282	TNRC6C-AS1	2
ENSG00000260664		2
ENSG00000212978		2
ENSG00000214184		2
ENSG00000214381		2
ENSG00000264859	DSG2-AS1	2
ENSG00000265933	RP11-146G7.3	2
ENSG00000223546	LL0XNC01-157D4.1	2
ENSG00000224081	RP11-86H7.1	2
ENSG00000224271		2
ENSG00000268654	MIMT1	2
ENSG00000224897	POT1-AS1	2
ENSG00000224957	LINC01266	2
ENSG00000225431		2
ENSG00000272154		2
ENSG00000225564		2
ENSG00000225684		2
ENSG00000225914		2
ENSG00000226237	GAS1RR	2
ENSG00000226637		2
ENSG00000226900	RP11-432J24.5	2
ENSG00000227028	SLC8A1-AS1	2
ENSG00000227375	DLG1-AS1	2
ENSG00000227844		2
ENSG00000227954	TARID	2
ENSG00000228044	RP4-781K5.4	2
ENSG00000229243		2
ENSG00000229558	SACS-AS1	2
ENSG00000229796		2
ENSG00000229852	RP11-398K22.12	2
ENSG00000230269	RP1-40E16.9	2
ENSG00000231346	RP5-836N10.1	2
ENSG00000232021	LEF1-AS1	2
ENSG00000233074		2
ENSG00000234171	RNASEH1-AS1	2
ENSG00000234661	CHL1-AS1	2
ENSG00000235733	RP3-522P13.3	2
ENSG00000236719	OVAAL	2
ENSG00000236990	RP11-433J20.1	2
ENSG00000237070		2
ENSG00000237413	MGC27382	2
ENSG00000237978	KCNMB2-AS1	2
ENSG00000238142	RP11-108M9.4	2
ENSG00000239533	GOLGA2P2Y	2
ENSG00000240423	LINC00636	2
ENSG00000241990		2
ENSG00000242759	RP11-280F2.2	2
ENSG00000243350		2
ENSG00000245598	DACT3-AS1	2
ENSG00000246334	PRR7-AS1	2
ENSG00000246560	RP11-10L12.4	2
ENSG00000246876		2
ENSG00000247081	BAALC-AS1	2
ENSG00000247675	LRP4-AS1	2
ENSG00000249196		2
ENSG00000249601	LINC01187	2
ENSG00000249700	SRD5A3-AS1	2
ENSG00000250107	CACNA1G-AS1	2
ENSG00000250579		2
ENSG00000250696	RP11-704M14.1	2
ENSG00000251615	RP11-774O3.3	2
ENSG00000254231		2
ENSG00000254275	RP11-89M16.1	2
ENSG00000132204	LINC00470	2
ENSG00000254887		2
ENSG00000254951	RP11-494M8.4	2
ENSG00000255145	STX17-AS1	2
ENSG00000255571		2
ENSG00000255733	IFNG-AS1	2
ENSG00000177112	MRVI1-AS1	2
ENSG00000256508	MRGPRF-AS1	2
ENSG00000257275	RP11-164H13.1	2
ENSG00000257702	LBX2-AS1	2
ENSG00000258314		2
ENSG00000187621	TCL6	2
ENSG00000188660	C21orf125	2
ENSG00000258803		2
ENSG00000258929		2
ENSG00000196810	CTBP1-AS1	2
ENSG00000197210	KB-1592A4.15	2
ENSG00000197813		2
ENSG00000260190		2
ENSG00000260898	ADPGK-AS1	2
ENSG00000205837	LINC00487	2
ENSG00000206573	THUMPD3-AS1	2
ENSG00000265125	RP11-31I22.3	2
ENSG00000215386	LINC00478	2
ENSG00000265992	ESRG	2
ENSG00000220161	RP1-37N7.3	2
ENSG00000266835		2
ENSG00000223561		2
ENSG00000267121		2
ENSG00000267161		2
ENSG00000267313	KC6	2
ENSG00000224189	HAGLR	2
ENSG00000224713		2
ENSG00000268658	LINC00664	2
ENSG00000224743	TEX26-AS1	2
ENSG00000273018		2
ENSG00000273413	RP11-96C23.15	2
ENSG00000226031	FGF13-AS1	2
ENSG00000226125		2
ENSG00000226250		2
ENSG00000226674		2
ENSG00000226741		2
ENSG00000227248	FAM155A-IT1	2
ENSG00000227403		2
ENSG00000227877	MRLN	2
ENSG00000228063	LYPLAL1-AS1	2
ENSG00000228294		2
ENSG00000228723	SRGAP3-AS2	2
ENSG00000229563		2
ENSG00000229637		2
ENSG00000229869		2
ENSG00000230563	RP5-828H9.1	2
ENSG00000231528		2
ENSG00000231976	RP13-16H11.1	2
ENSG00000233008	RP11-475O6.1	2
ENSG00000233896	RP4-684O24.5	2
ENSG00000233997		2
ENSG00000234177		2
ENSG00000234572		2
ENSG00000234663		2
ENSG00000234741		2
ENSG00000235532	RP11-459P23.1	2
ENSG00000236445	LINC00608	1
ENSG00000236548	RNF217-AS1	1
ENSG00000237009	GLIS3-AS1	1
ENSG00000237232	ZNF295-AS1	1
ENSG00000237339	RP11-98L5.2	1
ENSG00000237941	KCNQ1DN	1
ENSG00000239002		1
ENSG00000240050	DSE	1
ENSG00000240875	RP11-392A22.2	1
ENSG00000240996	RP11-80H5.7	1
ENSG00000241657		1
ENSG00000244231	CSPG4LYP1	1
ENSG00000245008		1
ENSG00000245105	A2M-AS1	1
ENSG00000245937	LINC01184	1
ENSG00000246889		1
ENSG00000247193		1
ENSG00000247416	RP11-629G13.1	1
ENSG00000249061		1
ENSG00000249201		1
ENSG00000249328	RP11-26J3.1	1
ENSG00000249352	RP11-141O11.2	1
ENSG00000249673	NOP14-AS1	1
ENSG00000249738		1
ENSG00000249937	RP11-454P21.1	1
ENSG00000250049	RP11-348J24.2	1
ENSG00000250131	RP11-130F10.1	1
ENSG00000250608	RP11-933H2.4	1
ENSG00000251381	LINC00958	1
ENSG00000251533	RP11-736N17.2	1
ENSG00000253563	NKX2-1-AS1	1
ENSG00000253738		1
ENSG00000254081	LINC01299	1
ENSG00000254129		1
ENSG00000122043		1
ENSG00000132832	RP11-445H22.5	1
ENSG00000254911		1
ENSG00000175147	TMEM51-AS1	1
ENSG00000255621	RP11-377D9.3	1
ENSG00000178130		1
ENSG00000256995	RP11-114G22.1	1
ENSG00000179818	PCBP1-AS1	1
ENSG00000257337	RP11-983P16.4	1
ENSG00000182057		1
ENSG00000257711		1
ENSG00000188070	C11orf95	1
ENSG00000258940	RP11-407N17.5	1
ENSG00000259150	RP11-1084I9.3	1
ENSG00000198468		1
ENSG00000259280	RP11-122D10.1	1
ENSG00000259641	PCAT29	1
ENSG00000259954	IL21R-AS1	1
ENSG00000260392	RP11-1129I3.1	1
ENSG00000204625	HCG9	1
ENSG00000205054	LINC01121	1
ENSG00000260857		1
ENSG00000205632	WI2-81516E3.1	1
ENSG00000261083	RP11-93I21.3	1
ENSG00000261253		1
ENSG00000261615		1
ENSG00000212766	EWSAT1	1
ENSG00000261760	RP11-1223D19.1	1
ENSG00000214105		1
ENSG00000264515		1
ENSG00000214725		1
ENSG00000265148	TSPOAP1-AS1	1
ENSG00000265787	CYP4F35P	1
ENSG00000215866	RP11-426L16.8	1
ENSG00000266677	RP11-258F1.1	1
ENSG00000266904		1
ENSG00000267064		1
ENSG00000223749		1
ENSG00000267122		1
ENSG00000224057	EGFR-AS1	1
ENSG00000267413		1
ENSG00000267559	RP11-383M4.6	1
ENSG00000267709		1
ENSG00000224406		1
ENSG00000267787	RP11-35G9.5	1
ENSG00000224596	ZMIZ1-AS1	1
ENSG00000268119		1
ENSG00000268516		1
ENSG00000269834	ZNF528-AS1	1
ENSG00000224989		1
ENSG00000270002	RP11-93H12.4	1
ENSG00000225269		1
ENSG00000225361		1
ENSG00000271880	AGAP11	1
ENSG00000225535	LINC01393	1
ENSG00000225595	LINC01623	1
ENSG00000272767	JMJD1C-AS1	1
ENSG00000272801	RP1-170O19.23	1
ENSG00000225725	FAM66E	1
ENSG00000273032	DGCR9	1
ENSG00000225877		1
ENSG00000225946		1
ENSG00000226137		1
ENSG00000226203	RP4-760C5.5	1
ENSG00000226335		1
ENSG00000226581	RP11-340I6.8	1
ENSG00000226754		1
ENSG00000226950	DANCR	1
ENSG00000227418		1
ENSG00000227540	DNAJC9-AS1	1
ENSG00000227660	UST-AS1	1
ENSG00000227706	RP11-301G19.1	1
ENSG00000227906		1
ENSG00000228010		1
ENSG00000228084	RP5-884G6.2	1
ENSG00000228340	RP5-1043L13.1	1
ENSG00000228630	HOTAIR	1
ENSG00000229042	RP1-232N11.2	1
ENSG00000229613	RP11-555F9.2	1
ENSG00000229839		1
ENSG00000229921	KIF25-AS1	1
ENSG00000230124		1
ENSG00000230651		1
ENSG00000231312		1
ENSG00000231459		1
ENSG00000231532	LINC01249	1
ENSG00000231609		1
ENSG00000231690	C6orf208	1
ENSG00000231755	CHODL-AS1	1
ENSG00000231816		1
ENSG00000232063	RP11-307E17.8	1
ENSG00000232284	GNG12-AS1	1
ENSG00000232684	ATP11A-AS1	1
ENSG00000233183	RP3-468B3.2	1
ENSG00000233288	RP11-760D2.5	1
ENSG00000233694		1
ENSG00000233729		1
ENSG00000233926	RP11-154D17.1	1
ENSG00000234614		1
ENSG00000234688	RP1-293L6.1	1
ENSG00000235049	RP5-1096D14.2	1
ENSG00000235398		1
ENSG00000235652		1
ENSG00000235999		1
ENSG00000236306	LINC01241	1
ENSG00000236678	RP11-285E18.1	1
ENSG00000236751		1
ENSG00000236948	RP11-154H17.1	1
ENSG00000237737	DCTN1-AS1	1
ENSG00000237927		1
ENSG00000238184	CD81-AS1	1
ENSG00000239911	PRKAG2-AS1	1
ENSG00000240207	RP11-379F4.4	1
ENSG00000240889	NDUFB2-AS1	1
ENSG00000241336		1
ENSG00000242125		1
ENSG00000242593	RP5-921G16.1	1
ENSG00000243629	RP11-6F2.4	1
ENSG00000244151	RP11-148K1.12	1
ENSG00000244675		1
ENSG00000245149	RNF139-AS1	1
ENSG00000245648		1
ENSG00000245870	RP11-457P14.4	1
ENSG00000248049		1
ENSG00000248309	MEF2C-AS1	1
ENSG00000248703	RP11-495K9.3	1
ENSG00000248893	FAM138E	1
ENSG00000249096	RP11-290F5.1	1
ENSG00000249231	CASC16	1
ENSG00000249345	RP11-575F12.1	1
ENSG00000249494		1
ENSG00000249684	RP11-423H2.3	1
ENSG00000249873	RP11-983C2.2	1
ENSG00000249993	BFSP2-AS1	1
ENSG00000250056	LINC01018	1
ENSG00000250514	RP11-96P7.1	1
ENSG00000250748	RP11-230G5.2	1
ENSG00000251165		1
ENSG00000251393	RP1-240K6.3	1
ENSG00000253138	RP11-366K18.3	1
ENSG00000253521	HPYR1	1
ENSG00000253932	RP11-10C8.2	1
ENSG00000254083	RP11-452N4.1	1
ENSG00000006062	MAP3K14	1
ENSG00000049319		1
ENSG00000104725		1
ENSG00000254319	RP11-134O21.1	1
ENSG00000254813		1
ENSG00000254929	RP11-144G6.12	1
ENSG00000175701	LINC00116	1
ENSG00000255693	RP11-766N7.3	1
ENSG00000176728	TTTY14	1
ENSG00000256028		1
ENSG00000177738		1
ENSG00000256628	ZBTB11-AS1	1
ENSG00000257056	RP11-966I7.2	1
ENSG00000257178		1
ENSG00000182165	TP53TG1	1
ENSG00000257741		1
ENSG00000258276		1
ENSG00000186369	RP11-355I22.3	1
ENSG00000187008		1
ENSG00000258655	ARHGAP5-AS1	1
ENSG00000189223	PAX8-AS1	1
ENSG00000196553		1
ENSG00000196972	SMIM10L2B	1
ENSG00000259218	RP11-429B14.2	1
ENSG00000259293	LIPC-AS1	1
ENSG00000259498	RP11-244F12.3	1
ENSG00000203709	C1orf132	1
ENSG00000203865	ATP1A1OS	1
ENSG00000259964	THSD4-AS1	1
ENSG00000260402		1
ENSG00000204792		1
ENSG00000205865	FAM99B	1
ENSG00000261325		1
ENSG00000261683		1
ENSG00000212856	TTTY2B	1
ENSG00000261777	RP11-529K1.2	1
ENSG00000213963		1
ENSG00000263214		1
ENSG00000214353	VAC14-AS1	1
ENSG00000263724	DLGAP1-AS3	1
ENSG00000264589	MAPT-AS1	1
ENSG00000214783	POLR2J4	1
ENSG00000264772		1
ENSG00000265369	PCAT18	1
ENSG00000215231		1
ENSG00000215458	AATBC	1
ENSG00000265845	RP11-20B24.5	1
ENSG00000266149	RP11-789C17.3	1
ENSG00000217576	RP11-248G5.8	1
ENSG00000223403	MEG9	1
ENSG00000266921	RP11-15A1.7	1
ENSG00000267014	LINC01532	1
ENSG00000223579		1
ENSG00000223804	CH17-472G23.2	1
ENSG00000267337	LINC01478	1
ENSG00000224074	LINC00691	1
ENSG00000267454	ZNF582-AS1	1
ENSG00000224358	RP11-466F5.8	1
ENSG00000267712	RP11-456O19.4	1
ENSG00000224424	PRKAR2A-AS1	1
ENSG00000268240	RP11-678G14.4	1
ENSG00000224812	TMEM72-AS1	1
ENSG00000224944	CASC6	1
ENSG00000269896	RP4-740C4.5	1
ENSG00000271614	RP11-591N1.1	1
ENSG00000272180	RP11-481J13.1	1
ENSG00000225539		1
ENSG00000225597		1
ENSG00000225675	RP4-784A16.5	1
ENSG00000272884		1
ENSG00000225730	RP3-365O12.2	1
ENSG00000273000	KB-1572G7.2	1
ENSG00000225860	RP11-1018N14.2	1
ENSG00000225880	LINC00115	1
ENSG00000273328	RP11-141M3.6	1
ENSG00000226083	SLC39A12-AS1	1
ENSG00000226235	LEMD1-AS1	1
ENSG00000226380		1
ENSG00000226953		1
ENSG00000227908		1
ENSG00000228372	RP11-85L21.4	1
ENSG00000228682		1
ENSG00000228889	UBAC2-AS1	1
ENSG00000229775	RP11-298H24.1	1
ENSG00000230133	RP5-1100I6.2	1
ENSG00000230316	FEZF1-AS1	1
ENSG00000230454	U73166.2	1
ENSG00000230990	RP4-734C18.1	1
ENSG00000231252	RP11-436K8.1	1
ENSG00000231465	RP11-542K23.9	1
ENSG00000231703	RP4-669H2.1	1
ENSG00000232079		1
ENSG00000232685		1
ENSG00000232825	RP5-896L10.1	1
ENSG00000233332	RP4-799P18.2	1
ENSG00000233705	SLC26A4-AS1	1
ENSG00000233930	KRTAP5-AS1	1
ENSG00000234199		1
ENSG00000234636	MED14OS	1
ENSG00000234690		1
ENSG00000234899	SOX9-AS1	1
ENSG00000235054		1
ENSG00000235989	MORC2-AS1	1
ENSG00000236333	TRHDE-AS1	1
ENSG00000236466	RP11-795J1.1	1
ENSG00000236653		1
ENSG00000236790	LINC00299	1
ENSG00000237401	LINC01304	1
ENSG00000237654		1
ENSG00000239921	LINC01471	1
ENSG00000240907		1
ENSG00000241163	RP11-398A8.3	1
ENSG00000242641		1
ENSG00000244215	RP11-88I21.2	1
ENSG00000244342	RP11-129K20.2	1
ENSG00000245060	LINC00847	1
ENSG00000245532	NEAT1	1
ENSG00000245904	RP11-796E2.4	1
ENSG00000246283		1
ENSG00000246523	RP11-736K20.6	1
ENSG00000246792	RP11-68L18.1	1
ENSG00000247624	CPEB2-AS1	1
ENSG00000248115	RP11-752D24.2	1
ENSG00000248228	SLIT2-IT1	1
ENSG00000248319	RP11-205M3.3	1
ENSG00000249267	RP5-916L7.1	1
ENSG00000249690	RP11-1336O20.2	1
ENSG00000249825		1
ENSG00000249896	RP11-586D19.1	1
ENSG00000250033		1
ENSG00000250546	RP11-8L2.1	1
ENSG00000250903	GMDS-AS1	1
ENSG00000251011	TMEM108-AS1	1
ENSG00000251128	WWC2-AS1	1
ENSG00000251396		1
ENSG00000251575		1
ENSG00000253181	RP11-863K10.2	1
ENSG00000253352	TUG1	1
ENSG00000253522		1
ENSG00000253649	PRSS51	1
ENSG00000253955		1
ENSG00000254369	HOXA-AS3	1
ENSG00000131007		1
ENSG00000144596	GRIP2	1
ENSG00000254934	RP11-587D21.5	1
ENSG00000175772	LINC01106	1
ENSG00000177369	RP1-62O9.3	1
ENSG00000256232	RP11-771K4.1	1
ENSG00000256802	RP11-680F8.1	1
ENSG00000257060	RP11-266O8.1	1
ENSG00000179447	RP5-1027G4.3	1
ENSG00000182310	SPACA6	1
ENSG00000258701	RP11-477I4.3	1
ENSG00000188424		1
ENSG00000259001		1
ENSG00000259129	RP11-479H16.1	1
ENSG00000259354	RP11-519G16.3	1
ENSG00000203721	SMIM16	1
ENSG00000259703	RP11-19J5.3	1
ENSG00000203875		1
ENSG00000260026		1
ENSG00000204603	RP11-638F5.1	1
ENSG00000204815	TTC25	1
ENSG00000205181	LINC00654	1
ENSG00000260896		1
ENSG00000205559		1
ENSG00000261064	RP11-1000B6.3	1
ENSG00000205786	LINC01531	1
ENSG00000261156		1
ENSG00000205913	SRRM2-AS1	1
ENSG00000206567		1
ENSG00000261690		1
ENSG00000214043	RP5-944M2.3	1
ENSG00000263327	TAPT1-AS1	1
ENSG00000263874	RP1-56K13.1	1
ENSG00000214548	MEG3	1
ENSG00000264630		1
ENSG00000265479		1
ENSG00000215374	FAM66B	1
ENSG00000215483		1
ENSG00000215859	RP6-74O6.2	1
ENSG00000266402		1
ENSG00000219665		1
ENSG00000267040		1
ENSG00000223586		1
ENSG00000223776	LGALS8-AS1	1
ENSG00000267150		1
ENSG00000223813		1
ENSG00000223960		1
ENSG00000267470	ZNF571-AS1	1
ENSG00000267603	RP11-1064E11.1	1
ENSG00000267750	RUNDC3A-AS1	1
ENSG00000224514		1
ENSG00000268038		1
ENSG00000224614	TNK2-AS1	1
ENSG00000269900		1
ENSG00000225135		1
ENSG00000270641	TSIX	1
ENSG00000225329	LHFPL3-AS2	1
ENSG00000271824		1
ENSG00000272782		1
ENSG00000225778	PROSER2-AS1	1
ENSG00000273015	RP11-352M15.2	1
ENSG00000225868		1
ENSG00000273125	RP11-115H18.1	1
ENSG00000226091	RP11-90D4.2	1
ENSG00000226159	RP11-478K7.2	1
ENSG00000226383		1
ENSG00000226510	UPK1A-AS1	1
ENSG00000226711	FAM66C	1
ENSG00000227115		1
ENSG00000227528		1
ENSG00000227630	RP4-781K5.8	1
ENSG00000228133		1
ENSG00000228274	RP3-508I15.9	1
ENSG00000229175		1
ENSG00000229621		1
ENSG00000230023	RP11-10N16.2	1
ENSG00000230550	RP11-74C13.3	1
ENSG00000230876	LINC00486	1
ENSG00000231028	LINC00271	1
ENSG00000231437	RP11-88H9.2	1
ENSG00000231728	LL0XNC01-116E7.2	1
ENSG00000232160	RAP2C-AS1	1
ENSG00000232388		1
ENSG00000232721	RP11-403I13.5	1
ENSG00000233006		1
ENSG00000233237	LINC00472	1
ENSG00000233631		1
ENSG00000233723		1
ENSG00000233895	RP1-122P22.2	1
ENSG00000234229	RP11-308N19.4	1
ENSG00000234350		1
ENSG00000234736	FAM170B-AS1	1
ENSG00000234828	RP11-526A4.1	1
ENSG00000234902		1
ENSG00000235023		1
ENSG00000235106	RP11-374P20.5	1
ENSG00000235513	RP4-756G23.5	1
ENSG00000235885		1
ENSG00000235994	RP3-470B24.5	1
ENSG00000236107		1
ENSG00000236467	KCNMA1-AS1	1
ENSG00000236908	RP5-1063M23.2	1
ENSG00000237461	RP11-554F20.1	1
ENSG00000237753		1
ENSG00000237940		1
ENSG00000241224		1
ENSG00000241490	RP11-553L6.2	1
ENSG00000242375	RP11-498P14.3	1
ENSG00000243155	RP11-46A10.5	1
ENSG00000243715	CACNA2D3-AS1	1
ENSG00000244968	LIFR-AS1	1
ENSG00000245213	RP11-10K16.1	1
ENSG00000245468	RP11-367J11.3	1
ENSG00000245750	DRAIC	1
ENSG00000246090	RP11-696N14.1	1
ENSG00000246379	RP11-461O7.1	1
ENSG00000247317	RP11-273G15.2	1
ENSG00000248008		1
ENSG00000248118	RP11-121L11.1	1
ENSG00000248738	RP11-87E22.2	1
ENSG00000248872	RP11-344G13.1	1
ENSG00000249348	UGDH-AS1	1
ENSG00000249833		1
ENSG00000249923		1
ENSG00000250295	RDH10-AS1	1
ENSG00000250400		1
ENSG00000250819		1
ENSG00000251191		1
ENSG00000253267	DLGAP2-AS1	1
ENSG00000253706	RP11-758M4.4	1
ENSG00000253974	NRG1-IT1	1
ENSG00000031544		1
ENSG00000157306	RP11-66N24.4	1
ENSG00000164621		1
ENSG00000172250	SERHL	1
ENSG00000255366	RP11-1134I14.8	1
ENSG00000175061	LRRC75A-AS1	1
ENSG00000176320	RP11-404O13.5	1
ENSG00000256115	RP11-319E16.1	1
ENSG00000177853	ZNF518A	1
ENSG00000181211		1
ENSG00000183242	WT1AS	1
ENSG00000258220	RP11-38F22.1	1
ENSG00000186019		1
ENSG00000258710		1
ENSG00000259070	RP11-566K8.2	1
ENSG00000259248	USP3-AS1	1
ENSG00000203335		1
ENSG00000259370	RP11-1069G10.1	1
ENSG00000203739	RP11-296O14.3	1
ENSG00000259849		1
ENSG00000204466		1
ENSG00000260372	AQP4-AS1	1
ENSG00000204623	ZNRD1-AS1	1
ENSG00000260440	RP11-1096D5.1	1
ENSG00000205037	RP11-863P13.4	1
ENSG00000261067		1
ENSG00000261218	RP11-960L18.1	1
ENSG00000206113	CFAP99	1
ENSG00000213373	LINC00671	1
ENSG00000261786	RP4-555D20.2	1
ENSG00000214293		1
ENSG00000263429	LINC00675	1
ENSG00000214401	KANSL1-AS1	1
ENSG00000264151	RP11-739N10.1	1
ENSG00000214691		1
ENSG00000264660	RP11-381P6.1	1
ENSG00000215190	GUSBP1	1
ENSG00000265766	CXADRP3	1
ENSG00000215863		1
ENSG00000266988		1
ENSG00000267058	RP11-15A1.3	1
ENSG00000223631	LINC01120	1
ENSG00000223907		1
ENSG00000224023	RP11-383C5.4	1
ENSG00000224093	RP5-1033H22.2	1
ENSG00000267605		1
ENSG00000267761		1
ENSG00000224582	DAQB-12N14.5	1
ENSG00000268049		1
ENSG00000224635	RP4-564F22.5	1
ENSG00000269086		1
ENSG00000269994	RP11-276H19.2	1
ENSG00000225138		1
ENSG00000270362	HMGN3-AS1	1
ENSG00000271086	NAMA	1
ENSG00000225330		1
ENSG00000272163	GS1-72M22.1	1
ENSG00000225520		1
ENSG00000225572	DOCK4-AS1	1
ENSG00000272620		1
ENSG00000225655	PGM5-AS1	1
ENSG00000272796		1
ENSG00000272949	RP11-514P8.8	1
ENSG00000225783		1
ENSG00000225872	LINC01529	1
ENSG00000273189		1
ENSG00000225930	DKFZP434L187	1
ENSG00000226334	RP11-217B7.2	1
ENSG00000226387		1
ENSG00000226574		1
ENSG00000227477		1
ENSG00000227702	LINC00111	1
ENSG00000227963	RP5-1074L1.1	1
ENSG00000228135		1
ENSG00000228408	RP1-111D6.3	1
ENSG00000228794		1
ENSG00000229021		1
ENSG00000229105	ASTN2-AS1	1
ENSG00000229191	RP11-168O16.1	1
ENSG00000229373		1
ENSG00000229805		1
ENSG00000230061	TRPM2-AS	1
ENSG00000230294	RP13-507P19.2	1
ENSG00000230366	DSCR9	1
ENSG00000231163		1
ENSG00000231734		1
ENSG00000231806		1
ENSG00000232044	LINC01105	1
ENSG00000232229	RP11-248C1.2	1
ENSG00000232973	CYP1B1-AS1	1
ENSG00000233251		1
ENSG00000233360	Z83844.1	1
ENSG00000233639	LINC01158	1
ENSG00000234840	RP11-399D6.2	1
ENSG00000234962	RP11-69C17.1	1
ENSG00000235033	RP11-61I13.3	1
ENSG00000235123		1
ENSG00000235621	RP1-66N13.3	1
ENSG00000235919	ASH1L-AS1	1

## Sheet: proliferation (pos.&neg. corr.)
Only associations having abs(NES) >= 0.7 have been included
ncRNA ID	Common ID	# gene sets
ENSG00000257167	TMPO-AS1	16
ENSG00000251018	HMMR-AS1	16
ENSG00000234129	RP11-120D5.1	15
ENSG00000234264	DEPDC1-AS1	15
ENSG00000267374	RP11-244M2.1	15
ENSG00000231607	DLEU2	14
ENSG00000034063	UHRF1	13
ENSG00000267698		12
ENSG00000234996	RP11-480I12.9	12
ENSG00000225077	LINC00337	12
ENSG00000259527		11
ENSG00000236200	KDM4A-AS1	11
ENSG00000237594		11
ENSG00000245614	DDX11-AS1	11
ENSG00000245522	RP11-540A21.2	11
ENSG00000204949	FAM83A-AS1	11
ENSG00000233221		10
ENSG00000247151	CSTF3-AS1	10
ENSG00000197332		10
ENSG00000237686	RP5-1120P11.1	10
ENSG00000246273	SBF2-AS1	10
ENSG00000249196		10
ENSG00000251127	RP11-280G9.1	10
ENSG00000251199		10
ENSG00000219665		10
ENSG00000258279	LINC00592	10
ENSG00000261368	RP11-96B5.4	10
ENSG00000265500		10
ENSG00000231993	EP300-AS1	10
ENSG00000232527	RP11-14N7.2	10
ENSG00000262117		10
ENSG00000110347		10
ENSG00000258525		10
ENSG00000271127		10
ENSG00000232445		9
ENSG00000233098		9
ENSG00000240498		9
ENSG00000243150	RP11-538P18.2	9
ENSG00000142396		9
ENSG00000245910	SNHG6	9
ENSG00000246067	RAB30-AS1	9
ENSG00000171889		9
ENSG00000177406		9
ENSG00000186615	KTN1-AS1	9
ENSG00000203721	SMIM16	9
ENSG00000250954		9
ENSG00000224750		9
ENSG00000225210		9
ENSG00000266642		9
ENSG00000267147		9
ENSG00000230439		9
ENSG00000270141		9
ENSG00000232648	RP11-367N14.2	9
ENSG00000239002		9
ENSG00000163597		9
ENSG00000246130		9
ENSG00000197463		9
ENSG00000222041		9
ENSG00000224310	LINC01567	9
ENSG00000260664		9
ENSG00000227477		9
ENSG00000229404		9
ENSG00000270170		9
ENSG00000172965		9
ENSG00000248008		9
ENSG00000196756	SNHG17	9
ENSG00000224738		9
ENSG00000226250		9
ENSG00000228889	UBAC2-AS1	9
ENSG00000229613	RP11-555F9.2	9
ENSG00000230426		9
ENSG00000268658	LINC00664	9
ENSG00000231327		9
ENSG00000232956		9
ENSG00000233527	ZNF529-AS1	9
ENSG00000234171	RNASEH1-AS1	9
ENSG00000237978	KCNMB2-AS1	9
ENSG00000240990	HOXA11-AS1	9
ENSG00000247092	SNHG10	9
ENSG00000188338	SLC38A3	9
ENSG00000206195		9
ENSG00000250546	RP11-8L2.1	9
ENSG00000214725		9
ENSG00000215113		9
ENSG00000227533	SLC2A1-AS1	9
ENSG00000228203		9
ENSG00000231074	HCG18	9
ENSG00000233532		8
ENSG00000237250		8
ENSG00000241472	PTPRG-AS1	8
ENSG00000118412		8
ENSG00000163364		8
ENSG00000247675	LRP4-AS1	8
ENSG00000214145	RP11-513G11.1	8
ENSG00000251161	RP11-540O11.1	8
ENSG00000251191		8
ENSG00000253658		8
ENSG00000223804	CH17-472G23.2	8
ENSG00000224397		8
ENSG00000224597		8
ENSG00000225174	OSTM1-AS1	8
ENSG00000258573		8
ENSG00000225539		8
ENSG00000259758		8
ENSG00000226950	DANCR	8
ENSG00000260737		8
ENSG00000229637		8
ENSG00000230314	ELOVL2-AS1	8
ENSG00000230366	DSCR9	8
ENSG00000270607	RP11-359E10.1	8
ENSG00000232995		8
ENSG00000235652		8
ENSG00000237166		8
ENSG00000244578		8
ENSG00000245248		8
ENSG00000104691		8
ENSG00000132204	LINC00470	8
ENSG00000246582	RP11-1149O23.3	8
ENSG00000247240		8
ENSG00000247556		8
ENSG00000248131		8
ENSG00000197085	NPSR1-AS1	8
ENSG00000203739	RP11-296O14.3	8
ENSG00000249550	RP11-438N16.1	8
ENSG00000204528	PSORS1C3	8
ENSG00000205488	CALML3-AS1	8
ENSG00000214432		8
ENSG00000251164		8
ENSG00000223486		8
ENSG00000254266		8
ENSG00000224141		8
ENSG00000224209		8
ENSG00000224675		8
ENSG00000258548	RP11-572M18.1	8
ENSG00000258791		8
ENSG00000226419		8
ENSG00000259768		8
ENSG00000226754		8
ENSG00000228109	MELTF-AS1	8
ENSG00000230400		8
ENSG00000269416	LINC01224	8
ENSG00000269793	ZIM2-AS1	8
ENSG00000231566		8
ENSG00000233058	LINC00884	8
ENSG00000236668	RP11-85O21.2	8
ENSG00000239523	MYLK-AS1	8
ENSG00000240973	RP11-458K10.2	8
ENSG00000241224		8
ENSG00000146666	LINC00525	8
ENSG00000246350	RP5-1186N24.3	8
ENSG00000183674	RP1-290I10.8	8
ENSG00000248279		8
ENSG00000248323	LUCAT1	8
ENSG00000203288		8
ENSG00000204091	TDRG1	8
ENSG00000206573	THUMPD3-AS1	8
ENSG00000214691		8
ENSG00000253669		8
ENSG00000254934	RP11-587D21.5	8
ENSG00000255717	SNHG1	8
ENSG00000225489	RP11-390F4.3	8
ENSG00000232677	LINC00665	8
ENSG00000233491		8
ENSG00000234608	MAPKAPK5-AS1	8
ENSG00000235884		8
ENSG00000235919	ASH1L-AS1	8
ENSG00000236558		8
ENSG00000237424		8
ENSG00000243224	RP5-1157M23.2	8
ENSG00000244306		8
ENSG00000245904	RP11-796E2.4	8
ENSG00000160336	ZNF761	8
ENSG00000246465	RP11-57A19.2	8
ENSG00000184324		8
ENSG00000203999		8
ENSG00000204460		8
ENSG00000254389		8
ENSG00000256128		8
ENSG00000226806		8
ENSG00000227036	LINC00511	8
ENSG00000228623	ZNF883	8
ENSG00000228705	RP5-885L7.10	8
ENSG00000265688		8
ENSG00000267161		8
ENSG00000231131		8
ENSG00000272142	RP11-428J1.5	8
ENSG00000272599		8
ENSG00000233515		7
ENSG00000234978		7
ENSG00000235584		7
ENSG00000236449		7
ENSG00000237438	CECR7	7
ENSG00000237548	TTLL11-IT1	7
ENSG00000238062	SPATA3-AS1	7
ENSG00000243479	MNX1-AS1	7
ENSG00000243818	RP11-372E1.4	7
ENSG00000245526	LINC00461	7
ENSG00000246334	PRR7-AS1	7
ENSG00000246876		7
ENSG00000247095		7
ENSG00000179935	RP5-1068E13.3	7
ENSG00000247796		7
ENSG00000196893		7
ENSG00000203279	RP11-498P14.5	7
ENSG00000203499	FAM83H-AS1	7
ENSG00000249395		7
ENSG00000249993	BFSP2-AS1	7
ENSG00000213468		7
ENSG00000250822		7
ENSG00000214407	RP11-221J22.1	7
ENSG00000223573	TINCR	7
ENSG00000224116	INHBA-AS1	7
ENSG00000224271		7
ENSG00000255248		7
ENSG00000224905		7
ENSG00000257056	RP11-966I7.2	7
ENSG00000257711		7
ENSG00000225329	LHFPL3-AS2	7
ENSG00000258785		7
ENSG00000226266	BAZ2B	7
ENSG00000226674		7
ENSG00000228016		7
ENSG00000228084	RP5-884G6.2	7
ENSG00000265933	RP11-146G7.3	7
ENSG00000229140	CCDC26	7
ENSG00000229950	TFAP2A-AS1	7
ENSG00000231439	WASIR2	7
ENSG00000232685		7
ENSG00000233360	Z83844.1	7
ENSG00000235295		7
ENSG00000236340		7
ENSG00000237380	HOXD-AS2	7
ENSG00000241956		7
ENSG00000242641		7
ENSG00000243155	RP11-46A10.5	7
ENSG00000243967	NBPF5P	7
ENSG00000249345	RP11-575F12.1	7
ENSG00000250682		7
ENSG00000250846	EPHA5-AS1	7
ENSG00000251363		7
ENSG00000251629		7
ENSG00000253181	RP11-863K10.2	7
ENSG00000253898	RP11-51M18.1	7
ENSG00000254081	LINC01299	7
ENSG00000254369	HOXA-AS3	7
ENSG00000255509		7
ENSG00000255693	RP11-766N7.3	7
ENSG00000256115	RP11-319E16.1	7
ENSG00000256943	RP13-895J2.2	7
ENSG00000257582	RP11-129J12.2	7
ENSG00000225177		7
ENSG00000225872	LINC01529	7
ENSG00000258977		7
ENSG00000259251	RP11-643M14.1	7
ENSG00000226272		7
ENSG00000226686	LINC01535	7
ENSG00000227060	LINC00629	7
ENSG00000227674	LINC00355	7
ENSG00000227811	FAM212B-AS1	7
ENSG00000228044	RP4-781K5.4	7
ENSG00000228274	RP3-508I15.9	7
ENSG00000265702	RP11-156L14.1	7
ENSG00000228980	RP11-702L6.4	7
ENSG00000267122		7
ENSG00000229649	RP11-107I14.4	7
ENSG00000230124		7
ENSG00000268621		7
ENSG00000230699	RP11-54O7.1	7
ENSG00000269994	RP11-276H19.2	7
ENSG00000231764	DLX6-AS1	7
ENSG00000233854	POU6F2-AS2	7
ENSG00000234828	RP11-526A4.1	7
ENSG00000235699		7
ENSG00000236366		7
ENSG00000237862		7
ENSG00000239791		7
ENSG00000239922	RP11-71N10.1	7
ENSG00000240770	C21orf91-OT1	7
ENSG00000241369		7
ENSG00000244040	IL12A-AS1	7
ENSG00000244231	CSPG4LYP1	7
ENSG00000246763	RGMB-AS1	7
ENSG00000179141		7
ENSG00000247193		7
ENSG00000182057		7
ENSG00000189149		7
ENSG00000196273		7
ENSG00000203688	RP11-351J23.1	7
ENSG00000249375	CASC11	7
ENSG00000204832		7
ENSG00000214381		7
ENSG00000251128	WWC2-AS1	7
ENSG00000219926	RP11-394A14.2	7
ENSG00000223438		7
ENSG00000254275	RP11-89M16.1	7
ENSG00000254607	RP11-115C10.1	7
ENSG00000255980		7
ENSG00000257137	RP11-845M18.3	7
ENSG00000225877		7
ENSG00000226510	UPK1A-AS1	7
ENSG00000260777		7
ENSG00000260857		7
ENSG00000261156		7
ENSG00000227528		7
ENSG00000261373		7
ENSG00000227963	RP5-1074L1.1	7
ENSG00000229243		7
ENSG00000267064		7
ENSG00000267150		7
ENSG00000267243		7
ENSG00000230269	RP1-40E16.9	7
ENSG00000231252	RP11-436K8.1	7
ENSG00000231465	RP11-542K23.9	7
ENSG00000272767	JMJD1C-AS1	7
ENSG00000233215		7
ENSG00000237523	RP11-40F6.2	7
ENSG00000237870		7
ENSG00000240423	LINC00636	7
ENSG00000135253	KCP	7
ENSG00000177112	MRVI1-AS1	7
ENSG00000248115	RP11-752D24.2	7
ENSG00000187621	TCL6	7
ENSG00000198468		7
ENSG00000203808	BVES-AS1	7
ENSG00000205634	RP11-191L9.6	7
ENSG00000205861	C1QTNF9B-AS1	7
ENSG00000250387	RP11-136K7.2	7
ENSG00000250632	RP3-513G18.2	7
ENSG00000214105		7
ENSG00000214336	FOXI3	7
ENSG00000251169		7
ENSG00000215769	RP13-104F24.2	7
ENSG00000253301	RP11-513O17.2	7
ENSG00000253706	RP11-758M4.4	7
ENSG00000253868	FER1L6-AS2	7
ENSG00000223546	LL0XNC01-157D4.1	7
ENSG00000223770		7
ENSG00000254235	RP11-115J16.1	7
ENSG00000224382	RP11-34C15.1	7
ENSG00000256995	RP11-114G22.1	7
ENSG00000225206		7
ENSG00000226383		7
ENSG00000226637		7
ENSG00000260190		7
ENSG00000227189		7
ENSG00000227375	DLG1-AS1	7
ENSG00000227877	MRLN	7
ENSG00000261780		7
ENSG00000266795		7
ENSG00000229214	LINC00242	7
ENSG00000229621		7
ENSG00000229719		7
ENSG00000230294	RP13-507P19.2	7
ENSG00000268119		7
ENSG00000269609	RPARP-AS1	7
ENSG00000272259	RP11-305P22.9	7
ENSG00000231532	LINC01249	7
ENSG00000231734		6
ENSG00000232079		6
ENSG00000232977	LINC00327	6
ENSG00000233316		6
ENSG00000233410	RP11-16L9.3	6
ENSG00000233593		6
ENSG00000233791		6
ENSG00000234277		6
ENSG00000234497		6
ENSG00000238120	LINC01589	6
ENSG00000239440		6
ENSG00000239589		6
ENSG00000243276		6
ENSG00000099869	IGF2-AS	6
ENSG00000245694	CRNDE	6
ENSG00000177822		6
ENSG00000181798	LINC00471	6
ENSG00000182648	C7orf13	6
ENSG00000185847	RP1-46F2.2	6
ENSG00000186148		6
ENSG00000248118	RP11-121L11.1	6
ENSG00000188424		6
ENSG00000248596	RP11-844P9.2	6
ENSG00000215115		6
ENSG00000215196		6
ENSG00000253138	RP11-366K18.3	6
ENSG00000215808	RP11-371I1.2	6
ENSG00000253974	NRG1-IT1	6
ENSG00000254654		6
ENSG00000224294	RP3-326I13.1	6
ENSG00000256049		6
ENSG00000256802	RP11-680F8.1	6
ENSG00000258252		6
ENSG00000258545	RHOXF1-AS1	6
ENSG00000259129	RP11-479H16.1	6
ENSG00000226083	SLC39A12-AS1	6
ENSG00000259361	RP11-210M15.3	6
ENSG00000259786		6
ENSG00000226752	PSMD5-AS1	6
ENSG00000260896		6
ENSG00000261039	RP11-417E7.2	6
ENSG00000227540	DNAJC9-AS1	6
ENSG00000261683		6
ENSG00000227908		6
ENSG00000261925		6
ENSG00000228135		6
ENSG00000229563		6
ENSG00000267313	KC6	6
ENSG00000267413		6
ENSG00000267493		6
ENSG00000267603	RP11-1064E11.1	6
ENSG00000231298		6
ENSG00000272801	RP1-170O19.23	6
ENSG00000231638		6
ENSG00000231976	RP13-16H11.1	6
ENSG00000233244		6
ENSG00000233639	LINC01158	6
ENSG00000234902		6
ENSG00000235897	TM4SF19-AS1	6
ENSG00000236854		6
ENSG00000237457	RP11-547I7.2	6
ENSG00000240907		6
ENSG00000241168	RP11-10O22.1	6
ENSG00000243593		6
ENSG00000130600	H19	6
ENSG00000245832	RP11-179A16.1	6
ENSG00000177410		6
ENSG00000183242	WT1AS	6
ENSG00000197989	SNHG12	6
ENSG00000248896		6
ENSG00000249816	RP11-6D1.6	6
ENSG00000205056	RP11-693J15.5	6
ENSG00000206567		6
ENSG00000250514	RP11-96P7.1	6
ENSG00000214184		6
ENSG00000214353	VAC14-AS1	6
ENSG00000251002		6
ENSG00000223786	RP11-554D15.1	6
ENSG00000223949		6
ENSG00000224272		6
ENSG00000224406		6
ENSG00000257741		6
ENSG00000225518		6
ENSG00000225564		6
ENSG00000225793	RP1-234P15.4	6
ENSG00000259150	RP11-1084I9.3	6
ENSG00000259849		6
ENSG00000261122		6
ENSG00000261715		6
ENSG00000261801	LOXL1-AS1	6
ENSG00000262001	DLGAP1-AS2	6
ENSG00000264515		6
ENSG00000228824	RP11-342C20.3	6
ENSG00000265992	ESRG	6
ENSG00000229191	RP11-168O16.1	6
ENSG00000267288	RP13-890H12.2	6
ENSG00000270547		6
ENSG00000273311		6
ENSG00000233570	RP11-194G10.1	6
ENSG00000233651	RP11-111F5.8	6
ENSG00000235304	RP11-265P11.2	6
ENSG00000238122	RP11-483I13.2	6
ENSG00000240405	SAMMSON	6
ENSG00000242125		6
ENSG00000245080	RP11-320N21.1	6
ENSG00000245870	RP11-457P14.4	6
ENSG00000246211	RP11-632K5.3	6
ENSG00000247134		6
ENSG00000179743	RP11-169K16.9	6
ENSG00000186526	CYP4F8	6
ENSG00000187156		6
ENSG00000248174	RP11-148L24.1	6
ENSG00000188185	LINC00265	6
ENSG00000197503	RP11-615I16.2	6
ENSG00000203897	SPATA42	6
ENSG00000205266	KRT17P5	6
ENSG00000205559		6
ENSG00000206140	TMEM191C	6
ENSG00000251011	TMEM108-AS1	6
ENSG00000214894	LINC00243	6
ENSG00000251381	LINC00958	6
ENSG00000223960		6
ENSG00000254842	RP11-890B15.2	6
ENSG00000224149		6
ENSG00000255433		6
ENSG00000224533	TMLHE-AS1	6
ENSG00000224687	RASAL2-AS1	6
ENSG00000224989		6
ENSG00000257698	RP11-620J15.3	6
ENSG00000258314		6
ENSG00000225595	LINC01623	6
ENSG00000258754	LINC01579	6
ENSG00000260280		6
ENSG00000260669		6
ENSG00000227844		6
ENSG00000261777	RP11-529K1.2	6
ENSG00000228189	RP13-60M5.2	6
ENSG00000228294		6
ENSG00000264151	RP11-739N10.1	6
ENSG00000228682		6
ENSG00000228778	RP11-129J12.1	6
ENSG00000229005		6
ENSG00000229043		6
ENSG00000266923	RP11-693J15.4	6
ENSG00000267128	RP11-449J21.5	6
ENSG00000267296	CEBPA-AS1	6
ENSG00000267559	RP11-383M4.6	6
ENSG00000267750	RUNDC3A-AS1	6
ENSG00000230651		6
ENSG00000271826	PLS3-AS1	6
ENSG00000231528		6
ENSG00000231816		6
ENSG00000232416		6
ENSG00000232600	TONSL-AS1	6
ENSG00000233074		6
ENSG00000233399		6
ENSG00000233973	RP4-598G3.1	6
ENSG00000235343		6
ENSG00000236445	LINC00608	6
ENSG00000237941	KCNQ1DN	6
ENSG00000238045		6
ENSG00000238133	MLK7-AS1	6
ENSG00000239265	CLRN1-AS1	6
ENSG00000240045	RP11-451G4.2	6
ENSG00000241469		6
ENSG00000243797		6
ENSG00000049319		6
ENSG00000245311		6
ENSG00000185700	TTTY8B	6
ENSG00000189229		6
ENSG00000203321	RP11-197P3.4	6
ENSG00000249378		6
ENSG00000249833		6
ENSG00000251138		6
ENSG00000251538		6
ENSG00000253352	TUG1	6
ENSG00000253563	NKX2-1-AS1	6
ENSG00000223631	LINC01120	6
ENSG00000254129		6
ENSG00000254303	RP11-398G24.2	6
ENSG00000224184		6
ENSG00000224286		6
ENSG00000224635	RP4-564F22.5	6
ENSG00000256628	ZBTB11-AS1	6
ENSG00000257931		6
ENSG00000225597		6
ENSG00000258766		6
ENSG00000259114		6
ENSG00000226328	NUP50-AS1	6
ENSG00000260329	RP11-412D9.4	6
ENSG00000227290	RP4-544H6.2	6
ENSG00000260880	HCCAT5	6
ENSG00000227630	RP4-781K5.8	6
ENSG00000227702	LINC00111	6
ENSG00000263327	TAPT1-AS1	6
ENSG00000267254	ZNF790-AS1	6
ENSG00000267575		6
ENSG00000267761		6
ENSG00000268006	PTOV1-AS1	6
ENSG00000270103		6
ENSG00000270279	RP4-806M20.5	6
ENSG00000231290	APCDD1L-AS1	6
ENSG00000231683	RP1-27K12.2	5
ENSG00000234437		5
ENSG00000235733	RP3-522P13.3	5
ENSG00000236653		5
ENSG00000237036	ZEB1-AS1	5
ENSG00000237152	DLEU7-AS1	5
ENSG00000237753		5
ENSG00000238005	RP11-443B7.1	5
ENSG00000240288		5
ENSG00000240996	RP11-80H5.7	5
ENSG00000245598	DACT3-AS1	5
ENSG00000167459	LINC00905	5
ENSG00000246263	UBR5-AS1	5
ENSG00000247516		5
ENSG00000187979		5
ENSG00000189238	RP11-173C20.1	5
ENSG00000248529	RP11-2O17.2	5
ENSG00000204025	TRPC5OS	5
ENSG00000205054	LINC01121	5
ENSG00000250049	RP11-348J24.2	5
ENSG00000250337	RP11-46C20.1	5
ENSG00000250579		5
ENSG00000250634	RP11-341G5.1	5
ENSG00000251022		5
ENSG00000253417	RP11-109J4.1	5
ENSG00000254416	RP11-347E10.1	5
ENSG00000224189	HAGLR	5
ENSG00000225511	LINC00475	5
ENSG00000225684		5
ENSG00000225860	RP11-1018N14.2	5
ENSG00000259225	RP11-1008C21.1	5
ENSG00000260372	AQP4-AS1	5
ENSG00000227195	RP3-410C9.1	5
ENSG00000261194	RP11-704C2.1	5
ENSG00000261760	RP11-1223D19.1	5
ENSG00000264247	RP11-231E4.4	5
ENSG00000265692		5
ENSG00000229055		5
ENSG00000266962	RP11-400F19.6	5
ENSG00000267040		5
ENSG00000230010		5
ENSG00000230102	RP11-407B7.1	5
ENSG00000230212		5
ENSG00000267787	RP11-35G9.5	5
ENSG00000268038		5
ENSG00000230663	FAM224B	5
ENSG00000269900		5
ENSG00000231208	ZBTB46-AS1	5
ENSG00000271270	TMCC1-AS1	5
ENSG00000231782		5
ENSG00000233123	RP5-1059M17.1	5
ENSG00000233997		5
ENSG00000236719	OVAAL	5
ENSG00000242375	RP11-498P14.3	5
ENSG00000245534	RORA-AS1	5
ENSG00000176754	LINC00303	5
ENSG00000178130		5
ENSG00000247699		5
ENSG00000185186	LINC00313	5
ENSG00000185904		5
ENSG00000248049		5
ENSG00000196668	RP11-809C9.1	5
ENSG00000248538		5
ENSG00000203875		5
ENSG00000250584		5
ENSG00000217576	RP11-248G5.8	5
ENSG00000224046		5
ENSG00000257069	KCNK4-TEX40	5
ENSG00000258710		5
ENSG00000225626	C9orf135-AS1	5
ENSG00000225953		5
ENSG00000226367	ST7-AS2	5
ENSG00000226620	LINC00343	5
ENSG00000259974	LINC00261	5
ENSG00000227199	ST7-AS1	5
ENSG00000227403		5
ENSG00000228560	RP11-550P17.5	5
ENSG00000267337	LINC01478	5
ENSG00000230023	RP11-10N16.2	5
ENSG00000267709		5
ENSG00000230223	ATXN8OS	5
ENSG00000230316	FEZF1-AS1	5
ENSG00000230448	LINC00276	5
ENSG00000268516		5
ENSG00000270641	TSIX	5
ENSG00000231407		5
ENSG00000272884		5
ENSG00000231806		5
ENSG00000233183	RP3-468B3.2	5
ENSG00000233718	MYCNOS	5
ENSG00000234384		5
ENSG00000235597	LINC01102	5
ENSG00000236810	TCEB3-AS1	5
ENSG00000237742	RP11-624M8.1	5
ENSG00000237928	NFIA-AS2	5
ENSG00000242048	RP13-452N2.1	5
ENSG00000242428	C3orf67-AS1	5
ENSG00000243069	ARHGEF26-AS1	5
ENSG00000243629	RP11-6F2.4	5
ENSG00000245479	RP11-387D10.3	5
ENSG00000246316		5
ENSG00000176840		5
ENSG00000177640	CASC2	5
ENSG00000185433		5
ENSG00000247828	TMEM161B-AS1	5
ENSG00000249231	CASC16	5
ENSG00000249896	RP11-586D19.1	5
ENSG00000213742	ZNF337-AS1	5
ENSG00000253837	RP11-177H13.2	5
ENSG00000254083	RP11-452N4.1	5
ENSG00000224093	RP5-1033H22.2	5
ENSG00000224358	RP11-466F5.8	5
ENSG00000224424	PRKAR2A-AS1	5
ENSG00000256982		5
ENSG00000225298	LINC00113	5
ENSG00000258803		5
ENSG00000225826	RP1-10C16.2	5
ENSG00000259380	RP11-346D14.1	5
ENSG00000226803		5
ENSG00000261606	RP11-414J4.2	5
ENSG00000264859	DSG2-AS1	5
ENSG00000266709		5
ENSG00000230061	TRPM2-AS	5
ENSG00000267943		5
ENSG00000269289		5
ENSG00000230724	RP11-304M2.2	5
ENSG00000230937		5
ENSG00000231119	RP4-569M23.2	5
ENSG00000231163		5
ENSG00000273046	RP11-834C11.14	5
ENSG00000232044	LINC01105	5
ENSG00000233304	RP13-614K11.1	5
ENSG00000233723		5
ENSG00000235726		5
ENSG00000236301	MRGPRG-AS1	5
ENSG00000236859	NIFK-AS1	5
ENSG00000238266		5
ENSG00000242512		5
ENSG00000244151	RP11-148K1.12	5
ENSG00000244675		5
ENSG00000245149	RNF139-AS1	5
ENSG00000245685		5
ENSG00000167355		5
ENSG00000246228	CASC8	5
ENSG00000246323	RP11-325L7.1	5
ENSG00000176320	RP11-404O13.5	5
ENSG00000247844		5
ENSG00000248197		5
ENSG00000248572	EGFLAM-AS2	5
ENSG00000249163		5
ENSG00000249738		5
ENSG00000250041		5
ENSG00000205424		5
ENSG00000205913	SRRM2-AS1	5
ENSG00000250448	RP11-19O2.2	5
ENSG00000250821	RP11-345F18.1	5
ENSG00000251249	RP11-73G16.1	5
ENSG00000251393	RP1-240K6.3	5
ENSG00000215304		5
ENSG00000220161	RP1-37N7.3	5
ENSG00000223440	RP11-555J4.4	5
ENSG00000223823	RP11-465B22.5	5
ENSG00000254635	WAC-AS1	5
ENSG00000255345		5
ENSG00000258390	RP11-1070N10.4	5
ENSG00000258730	ITPK1-AS1	5
ENSG00000225675	RP4-784A16.5	5
ENSG00000259555	RP11-335K5.2	5
ENSG00000262152	LA16c-380H5.1	5
ENSG00000228933		5
ENSG00000266402		5
ENSG00000266952		5
ENSG00000268362		5
ENSG00000230658	KLHL7-AS1	5
ENSG00000230844		5
ENSG00000272796		5
ENSG00000273000	KB-1572G7.2	5
ENSG00000273344	PAXIP1-AS1	4
ENSG00000233694		4
ENSG00000234883		4
ENSG00000235412		4
ENSG00000236306	LINC01241	4
ENSG00000236901		4
ENSG00000237372	UNQ6494	4
ENSG00000238755	RP11-23D24.2	4
ENSG00000241324		4
ENSG00000244215	RP11-88I21.2	4
ENSG00000129816		4
ENSG00000131548		4
ENSG00000246100	LINC00900	4
ENSG00000176728	TTTY14	4
ENSG00000197813		4
ENSG00000249173		4
ENSG00000249859		4
ENSG00000250075	RP11-584P21.2	4
ENSG00000205663		4
ENSG00000250400		4
ENSG00000215022	RP1-257A7.4	4
ENSG00000215498	FAM230B	4
ENSG00000253279		4
ENSG00000223839	FAM95B1	4
ENSG00000255476		4
ENSG00000224490		4
ENSG00000255571		4
ENSG00000224717	RP11-576D8.4	4
ENSG00000256232	RP11-771K4.1	4
ENSG00000258122	RP11-61A14.1	4
ENSG00000225383	SFTA1P	4
ENSG00000225891	RP3-476K8.3	4
ENSG00000259073	FOXN3-AS2	4
ENSG00000226387		4
ENSG00000260011	RP13-20L14.1	4
ENSG00000260231		4
ENSG00000227128	LBX1-AS1	4
ENSG00000260802	RP6-170F5.2	4
ENSG00000227398	KIF9-AS1	4
ENSG00000261083	RP11-93I21.3	4
ENSG00000227706	RP11-301G19.1	4
ENSG00000228503	RP11-347D21.2	4
ENSG00000264660	RP11-381P6.1	4
ENSG00000265125	RP11-31I22.3	4
ENSG00000229373		4
ENSG00000229727		4
ENSG00000229852	RP11-398K22.12	4
ENSG00000231105	RP5-1071N3.1	4
ENSG00000231365	RP11-418J17.1	4
ENSG00000272145	NFYC-AS1	4
ENSG00000272949	RP11-514P8.8	4
ENSG00000273164	DGCR10	4
ENSG00000233521	RP5-1172A22.1	4
ENSG00000233542	RP11-547D24.1	4
ENSG00000233699		4
ENSG00000233800		4
ENSG00000234199		4
ENSG00000234736	FAM170B-AS1	4
ENSG00000235538	RP1-230L10.1	4
ENSG00000235590	GNAS-AS1	4
ENSG00000236423		4
ENSG00000237927		4
ENSG00000246084		4
ENSG00000247049		4
ENSG00000248809	RP11-6L6.3	4
ENSG00000205866	FAM99A	4
ENSG00000212856	TTTY2B	4
ENSG00000213599	SLX1A-SULT1A3	4
ENSG00000215117		4
ENSG00000215231		4
ENSG00000215533	LINC00189	4
ENSG00000215863		4
ENSG00000253766		4
ENSG00000223749		4
ENSG00000255970	RP11-43N5.1	4
ENSG00000225391	NHEG1	4
ENSG00000225470		4
ENSG00000226913	BSN-AS2	4
ENSG00000260392	RP11-1129I3.1	4
ENSG00000261455	RP5-1129J21.3	4
ENSG00000261771	DYX1C1-CCPG1	4
ENSG00000262823	RP13-580F15.2	4
ENSG00000228434		4
ENSG00000266677	RP11-258F1.1	4
ENSG00000266988		4
ENSG00000267149		4
ENSG00000229805		4
ENSG00000230606		4
ENSG00000271824		4
ENSG00000231459		4
ENSG00000272975	MYHAS	4
ENSG00000232401		4
ENSG00000232803	SLCO4A1-AS1	4
ENSG00000233288	RP11-760D2.5	4
ENSG00000234155	RP11-30P6.6	4
ENSG00000234665	RP11-262H14.3	4
ENSG00000234741		4
ENSG00000235527	HIPK1-AS1	4
ENSG00000236065	RP1-117O3.2	4
ENSG00000236963	RP4-749H3.1	4
ENSG00000237094	RP4-669L17.10	4
ENSG00000237479		4
ENSG00000237517	DGCR5	4
ENSG00000247081	BAALC-AS1	4
ENSG00000186019		4
ENSG00000248505		4
ENSG00000248550	OTX2-AS1	4
ENSG00000248703	RP11-495K9.3	4
ENSG00000203801	RP3-354J5.2	4
ENSG00000249346	RP3-468B3.3	4
ENSG00000249618		4
ENSG00000250312		4
ENSG00000250366	TUNAR	4
ENSG00000250427	HNCAT21	4
ENSG00000250696	RP11-704M14.1	4
ENSG00000215068		4
ENSG00000251230	RP11-701P16.5	4
ENSG00000215162	LINC00269	4
ENSG00000215866	RP11-426L16.8	4
ENSG00000223358		4
ENSG00000224281	SLC25A5-AS1	4
ENSG00000224849		4
ENSG00000225649		4
ENSG00000225730	RP3-365O12.2	4
ENSG00000258924		4
ENSG00000225930	DKFZP434L187	4
ENSG00000259091	RP11-138H18.2	4
ENSG00000225969	ABHD11-AS1	4
ENSG00000226380		4
ENSG00000227028	SLC8A1-AS1	4
ENSG00000227145		4
ENSG00000227418		4
ENSG00000261067		4
ENSG00000261738	RP11-945C19.1	4
ENSG00000228564	RP11-3N2.3	4
ENSG00000266106	RP11-647F2.2	4
ENSG00000267013		4
ENSG00000267339	LINC00906	4
ENSG00000230324		4
ENSG00000270235		4
ENSG00000231419	LINC00689	4
ENSG00000272163	GS1-72M22.1	4
ENSG00000272549	RP11-351J23.2	4
ENSG00000231728	LL0XNC01-116E7.2	4
ENSG00000233016		4
ENSG00000233577	RP3-462D8.2	4
ENSG00000234352		4
ENSG00000234855	SLIT1-AS1	4
ENSG00000234917	RP5-994D16.3	4
ENSG00000236384	LINC00479	4
ENSG00000236678	RP11-285E18.1	4
ENSG00000236990	RP11-433J20.1	4
ENSG00000238113	RP11-262H14.1	4
ENSG00000239877		4
ENSG00000241560	ZBTB20-AS1	4
ENSG00000242753	RP11-716O23.2	4
ENSG00000171671		4
ENSG00000246898	LINC00920	4
ENSG00000247137		4
ENSG00000247317	RP11-273G15.2	4
ENSG00000182165	TP53TG1	4
ENSG00000186056	MATN1-AS1	4
ENSG00000248846		4
ENSG00000249647	C5orf66-AS2	4
ENSG00000250072		4
ENSG00000212694	LINC01089	4
ENSG00000252690		4
ENSG00000224074	LINC00691	4
ENSG00000254951	RP11-494M8.4	4
ENSG00000224259		4
ENSG00000224944	CASC6	4
ENSG00000224995		4
ENSG00000258561	RP11-72M17.1	4
ENSG00000225535	LINC01393	4
ENSG00000258701	RP11-477I4.3	4
ENSG00000258929		4
ENSG00000226203	RP4-760C5.5	4
ENSG00000226935	LINC00161	4
ENSG00000260412	RP11-438B23.2	4
ENSG00000227115		4
ENSG00000227463	RP11-158D2.2	4
ENSG00000261184		4
ENSG00000261615		4
ENSG00000261742	RP11-256I9.1	4
ENSG00000265091	RP11-835E18.5	4
ENSG00000265845	RP11-20B24.5	4
ENSG00000267014	LINC01532	4
ENSG00000229311	RP11-475I24.8	4
ENSG00000267080	ASB16-AS1	4
ENSG00000268812	MGC20647	4
ENSG00000230960	RP5-1086L22.1	4
ENSG00000231883	RP1-297M16.2	3
ENSG00000232623		3
ENSG00000232684	ATP11A-AS1	3
ENSG00000232825	RP5-896L10.1	3
ENSG00000233988		3
ENSG00000234787	RP11-168P6.1	3
ENSG00000235118		3
ENSG00000235824	RP11-478H13.2	3
ENSG00000236404	VLDLR-AS1	3
ENSG00000236700		3
ENSG00000237667	LINC01115	3
ENSG00000240889	NDUFB2-AS1	3
ENSG00000242622	RP11-18H7.1	3
ENSG00000248222		3
ENSG00000248318	RP11-713M15.1	3
ENSG00000248771	RP11-294O2.2	3
ENSG00000248872	RP11-344G13.1	3
ENSG00000249328	RP11-26J3.1	3
ENSG00000204623	ZNRD1-AS1	3
ENSG00000204706	MAMDC2-AS1	3
ENSG00000206337		3
ENSG00000216863	LY86-AS1	3
ENSG00000253302	STAU2-AS1	3
ENSG00000223393		3
ENSG00000223477		3
ENSG00000254139		3
ENSG00000254254	RP11-17A4.2	3
ENSG00000224043	CCNT2-AS1	3
ENSG00000255036	RP11-23J9.4	3
ENSG00000255794	RMST	3
ENSG00000258399	MEG8	3
ENSG00000258867	RP11-300J18.3	3
ENSG00000226906	TTTY4	3
ENSG00000261351		3
ENSG00000227640	SOX21-AS1	3
ENSG00000263429	LINC00675	3
ENSG00000265485	RP11-449D8.1	3
ENSG00000229021		3
ENSG00000229236	TTTY10	3
ENSG00000267104	TBC1D3P1-DHX40P1	3
ENSG00000268364	SMC5-AS1	3
ENSG00000269640		3
ENSG00000273018		3
ENSG00000232084	LINC01104	3
ENSG00000232759		3
ENSG00000235740	PHACTR2-AS1	3
ENSG00000235831	BHLHE40-AS1	3
ENSG00000237070		3
ENSG00000240707	RP13-137A17.6	3
ENSG00000006062	MAP3K14	3
ENSG00000122043		3
ENSG00000153363		3
ENSG00000179676	LINC00305	3
ENSG00000248698	RP11-341G5.3	3
ENSG00000203527		3
ENSG00000205696	ADARB2-AS1	3
ENSG00000214043	RP5-944M2.3	3
ENSG00000253281		3
ENSG00000253490		3
ENSG00000253661	ZFHX4-AS1	3
ENSG00000223579		3
ENSG00000254967		3
ENSG00000255267	RP11-430H10.2	3
ENSG00000224761	RP11-508N22.9	3
ENSG00000224924		3
ENSG00000257176	RP11-996F15.2	3
ENSG00000258909	RP11-164C12.2	3
ENSG00000226869	LHFPL3-AS1	3
ENSG00000260249	RP11-401P9.5	3
ENSG00000227136		3
ENSG00000227354	RBM26-AS1	3
ENSG00000260898	ADPGK-AS1	3
ENSG00000261040		3
ENSG00000227517		3
ENSG00000261218	RP11-960L18.1	3
ENSG00000228141		3
ENSG00000228630	HOTAIR	3
ENSG00000229102		3
ENSG00000229869		3
ENSG00000229951		3
ENSG00000231236		3
ENSG00000272154		3
ENSG00000231492		3
ENSG00000231703	RP4-669H2.1	3
ENSG00000233485	RP3-467K16.2	3
ENSG00000233930	KRTAP5-AS1	3
ENSG00000234229	RP11-308N19.4	3
ENSG00000234350		3
ENSG00000235560		3
ENSG00000235770	LINC00607	3
ENSG00000235989	MORC2-AS1	3
ENSG00000237187		3
ENSG00000237413	MGC27382	3
ENSG00000237975	FLG-AS1	3
ENSG00000245293	RP11-286E11.1	3
ENSG00000132832	RP11-445H22.5	3
ENSG00000246089		3
ENSG00000164621		3
ENSG00000178193		3
ENSG00000247473	CARS-AS1	3
ENSG00000248810	RP11-362F19.1	3
ENSG00000198221	MLLT4-AS1	3
ENSG00000249152	RP11-562F9.2	3
ENSG00000249464	RP11-93L9.1	3
ENSG00000249717	RP11-44F21.3	3
ENSG00000250062	RP11-778J15.1	3
ENSG00000250544		3
ENSG00000250903	GMDS-AS1	3
ENSG00000215447	BX322557.10	3
ENSG00000215560		3
ENSG00000218109	KIRREL3-AS3	3
ENSG00000223586		3
ENSG00000254377		3
ENSG00000255002		3
ENSG00000256124	RP11-84E24.3	3
ENSG00000256597	RP11-749H20.4	3
ENSG00000259176		3
ENSG00000259541	RP11-778O17.4	3
ENSG00000259854		3
ENSG00000226707		3
ENSG00000226917	RP11-328M4.3	3
ENSG00000227496	RP11-145A3.1	3
ENSG00000263724	DLGAP1-AS3	3
ENSG00000264575	LINC00526	3
ENSG00000265148	TSPOAP1-AS1	3
ENSG00000265544		3
ENSG00000229533		3
ENSG00000229746		3
ENSG00000230133	RP5-1100I6.2	3
ENSG00000268262		3
ENSG00000231023	RP11-314E23.1	3
ENSG00000232170		3
ENSG00000234423	LINC01250	3
ENSG00000235621	RP1-66N13.3	3
ENSG00000235994	RP3-470B24.5	3
ENSG00000236088	COX10-AS1	3
ENSG00000237232	ZNF295-AS1	3
ENSG00000243350		3
ENSG00000125514		3
ENSG00000248307	RP11-8P17.1	3
ENSG00000248329	APELA	3
ENSG00000196295		3
ENSG00000196810	CTBP1-AS1	3
ENSG00000248724		3
ENSG00000249484		3
ENSG00000204685		3
ENSG00000250328	MGC32805	3
ENSG00000213904	LIPE-AS1	3
ENSG00000250748	RP11-230G5.2	3
ENSG00000250929	KB-1639H6.4	3
ENSG00000214922	HLA-F-AS1	3
ENSG00000253230		3
ENSG00000218510	RP1-224A6.4	3
ENSG00000255458	RP11-539G18.3	3
ENSG00000255559	ZNF252P-AS1	3
ENSG00000225439	BOLA3-AS1	3
ENSG00000226263	ISM1-AS1	3
ENSG00000259721	RP11-758N13.1	3
ENSG00000259954	IL21R-AS1	3
ENSG00000260552	RP11-49I11.1	3
ENSG00000260676	RP11-510D19.1	3
ENSG00000260785	CASC17	3
ENSG00000227502	RP1-249H1.4	3
ENSG00000261924		3
ENSG00000264243	RP11-6N17.1	3
ENSG00000267302	RP11-178C3.2	3
ENSG00000229847	EMX2OS	3
ENSG00000229921	KIF25-AS1	3
ENSG00000230438	SERPINB9P1	3
ENSG00000268573	RP11-158H5.7	3
ENSG00000269834	ZNF528-AS1	3
ENSG00000273014	RP11-225B17.2	2
ENSG00000273148	RP5-1068E13.7	2
ENSG00000233038		2
ENSG00000234062	RP11-308D16.2	2
ENSG00000234177		2
ENSG00000234688	RP1-293L6.1	2
ENSG00000235033	RP11-61I13.3	2
ENSG00000235535	RP11-532N4.2	2
ENSG00000235885		2
ENSG00000235997		2
ENSG00000236107		2
ENSG00000241657		2
ENSG00000242349	NPPA-AS1	2
ENSG00000245213	RP11-10K16.1	2
ENSG00000178977	LINC00324	2
ENSG00000185044		2
ENSG00000248332	TUB-AS1	2
ENSG00000196553		2
ENSG00000249061		2
ENSG00000203865	ATP1A1OS	2
ENSG00000249352	RP11-141O11.2	2
ENSG00000249497		2
ENSG00000205444	RP4-529N6.1	2
ENSG00000251321	GDEP	2
ENSG00000251396		2
ENSG00000251616	RP11-485M7.3	2
ENSG00000253871	RP11-756K15.2	2
ENSG00000223776	LGALS8-AS1	2
ENSG00000254319	RP11-134O21.1	2
ENSG00000254815	RP11-496I9.1	2
ENSG00000254887		2
ENSG00000224652	LINC00885	2
ENSG00000257337	RP11-983P16.4	2
ENSG00000258702	RP11-433J8.1	2
ENSG00000225619		2
ENSG00000258946		2
ENSG00000226574		2
ENSG00000226828	RP11-278H7.1	2
ENSG00000227306		2
ENSG00000227510	RP11-196P2.1	2
ENSG00000261786	RP4-555D20.2	2
ENSG00000263874	RP1-56K13.1	2
ENSG00000228624	RP3-399L15.3	2
ENSG00000228723	SRGAP3-AS2	2
ENSG00000228801	RP11-110G21.1	2
ENSG00000228971	RP11-286B14.1	2
ENSG00000266835		2
ENSG00000267278		2
ENSG00000229775	RP11-298H24.1	2
ENSG00000230563	RP5-828H9.1	2
ENSG00000230850		2
ENSG00000231486		2
ENSG00000272620		2
ENSG00000231690	C6orf208	2
ENSG00000231755	CHODL-AS1	2
ENSG00000234380	LINC01426	2
ENSG00000234449		2
ENSG00000234663		2
ENSG00000235049	RP5-1096D14.2	2
ENSG00000235123		2
ENSG00000235387	RP11-327L3.1	2
ENSG00000235488	JARID2-AS1	2
ENSG00000236013	RP3-332B22.1	2
ENSG00000237267	RP11-181F12.1	2
ENSG00000237945	LINC00649	2
ENSG00000238121	RP11-374F3.4	2
ENSG00000239513		2
ENSG00000239653	PSMD6-AS2	2
ENSG00000239921	LINC01471	2
ENSG00000240291	RP11-499P20.2	2
ENSG00000245008		2
ENSG00000168367		2
ENSG00000246339	EXTL3-AS1	2
ENSG00000246422		2
ENSG00000180279	MGC45922	2
ENSG00000247416	RP11-629G13.1	2
ENSG00000186369	RP11-355I22.3	2
ENSG00000248228	SLIT2-IT1	2
ENSG00000188660	C21orf125	2
ENSG00000248319	RP11-205M3.3	2
ENSG00000249096	RP11-290F5.1	2
ENSG00000249364	RP11-434D9.1	2
ENSG00000204792		2
ENSG00000250056	LINC01018	2
ENSG00000250406	RP13-539F13.3	2
ENSG00000250772		2
ENSG00000215039	CD27-AS1	2
ENSG00000254473		2
ENSG00000255420	CASC23	2
ENSG00000224514		2
ENSG00000224609		2
ENSG00000224729	PCOLCE-AS1	2
ENSG00000225269		2
ENSG00000258135		2
ENSG00000226237	GAS1RR	2
ENSG00000226953		2
ENSG00000260455	NBAT1	2
ENSG00000227617		2
ENSG00000228340	RP5-1043L13.1	2
ENSG00000264112	RP11-159D12.2	2
ENSG00000265142	RP11-268I9.2	2
ENSG00000229743	LINC01159	2
ENSG00000267629		2
ENSG00000230876	LINC00486	2
ENSG00000231010	RP6-109B7.2	2
ENSG00000272686	RP11-390E23.6	2
ENSG00000232909	RP3-510O8.4	2
ENSG00000233522	FAM224A	2
ENSG00000235054		2
ENSG00000235398		2
ENSG00000235903	CPB2-AS1	2
ENSG00000236858		2
ENSG00000131007		2
ENSG00000245954	RP11-18H21.1	2
ENSG00000157306	RP11-66N24.4	2
ENSG00000170161	RP11-262H14.4	2
ENSG00000175699		2
ENSG00000175967	RP11-544L8__B.4	2
ENSG00000246889		2
ENSG00000248079	DPH6-AS1	2
ENSG00000204684		2
ENSG00000204934	ATP6V0E2-AS1	2
ENSG00000250033		2
ENSG00000205837	LINC00487	2
ENSG00000212978		2
ENSG00000214049		2
ENSG00000214293		2
ENSG00000251165		2
ENSG00000251442	RP11-792D21.2	2
ENSG00000253298		2
ENSG00000253522		2
ENSG00000253932	RP11-10C8.2	2
ENSG00000223764	RP11-54O7.3	2
ENSG00000223907		2
ENSG00000224930		2
ENSG00000225135		2
ENSG00000225180	AATK-AS1	2
ENSG00000225335		2
ENSG00000225431		2
ENSG00000258478	RP11-232C2.1	2
ENSG00000259280	RP11-122D10.1	2
ENSG00000260005		2
ENSG00000227110	LMCD1-AS1	2
ENSG00000261253		2
ENSG00000227619	RP11-492E3.2	2
ENSG00000227695	DNMBP-AS1	2
ENSG00000229205	LINC00200	2
ENSG00000229702		2
ENSG00000229913	RP11-378I13.1	2
ENSG00000268530		2
ENSG00000269821	KCNQ1OT1	2
ENSG00000270574	RP11-171I2.2	2
ENSG00000231666	RP11-404O13.1	2
ENSG00000272980	RP11-517H2.6	2
ENSG00000232721	RP11-403I13.5	2
ENSG00000232808		2
ENSG00000233656		2
ENSG00000234028		2
ENSG00000234494		2
ENSG00000235026	DPP10-AS1	2
ENSG00000235106	RP11-374P20.5	2
ENSG00000235823	OLMALINC	2
ENSG00000237125	HAND2-AS1	2
ENSG00000237484		2
ENSG00000237750		2
ENSG00000242049		2
ENSG00000243083	RP11-433A10.1	2
ENSG00000131538		2
ENSG00000246090	RP11-696N14.1	2
ENSG00000175061	LRRC75A-AS1	2
ENSG00000175701	LINC00116	2
ENSG00000177738		2
ENSG00000179859		2
ENSG00000186530		2
ENSG00000197308	GATA3-AS1	2
ENSG00000249054	FAM138D	2
ENSG00000223799	IL10RB-AS1	2
ENSG00000223991		2
ENSG00000224107	RP11-85L21.3	2
ENSG00000224481	RP11-495P10.3	2
ENSG00000256028		2
ENSG00000257275	RP11-164H13.1	2
ENSG00000225138		2
ENSG00000258220	RP11-38F22.1	2
ENSG00000258819	RP11-7F17.3	2
ENSG00000225855		2
ENSG00000225880	LINC00115	2
ENSG00000259354	RP11-519G16.3	2
ENSG00000261024	GS1-279B7.1	2
ENSG00000261439	DKFZP434H168	2
ENSG00000228296	TTTY4	2
ENSG00000264630		2
ENSG00000265479		2
ENSG00000267470	ZNF571-AS1	2
ENSG00000229980	TOB1-AS1	2
ENSG00000231177	GHRLOS2	2
ENSG00000231364	RP11-413G15.1	2
ENSG00000231674	RP11-432D3.1	2
ENSG00000231770		1
ENSG00000232284	GNG12-AS1	1
ENSG00000232756		1
ENSG00000233906	RP11-315I14.2	1
ENSG00000234377	RNF219-AS1	1
ENSG00000234614		1
ENSG00000235257	ITGA9-AS1	1
ENSG00000235381	RP11-477D19.2	1
ENSG00000235641	C9orf73	1
ENSG00000235947	EGOT	1
ENSG00000236850	BMS1P20	1
ENSG00000237489	RP11-500G10.1	1
ENSG00000237914	SIRPG-AS1	1
ENSG00000237943	PRKCQ-AS1	1
ENSG00000238197	PAXBP1-AS1	1
ENSG00000239911	PRKAG2-AS1	1
ENSG00000242086	LINC00969	1
ENSG00000242759	RP11-280F2.2	1
ENSG00000244342	RP11-129K20.2	1
ENSG00000244879	GABPB1-AS1	1
ENSG00000245384		1
ENSG00000152931	PART1	1
ENSG00000175147	TMEM51-AS1	1
ENSG00000246379	RP11-461O7.1	1
ENSG00000175772	LINC01106	1
ENSG00000246523	RP11-736K20.6	1
ENSG00000246985	SOCS2-AS1	1
ENSG00000179523	EIF3J-AS1	1
ENSG00000247228	RP11-296I10.3	1
ENSG00000247400	DNAJC3-AS1	1
ENSG00000247853		1
ENSG00000248027		1
ENSG00000204148		1
ENSG00000204466		1
ENSG00000249673	NOP14-AS1	1
ENSG00000249781		1
ENSG00000204860		1
ENSG00000250241	RP11-9G1.3	1
ENSG00000205865	FAM99B	1
ENSG00000206028		1
ENSG00000250456		1
ENSG00000212766	EWSAT1	1
ENSG00000213971		1
ENSG00000250770	RP5-1063M23.3	1
ENSG00000214347		1
ENSG00000214783	POLR2J4	1
ENSG00000215386	LINC00478	1
ENSG00000219445	RP11-3B12.3	1
ENSG00000221817	PPP3CB-AS1	1
ENSG00000253738		1
ENSG00000223745	CCDC18-AS1	1
ENSG00000223930	RP11-33A14.1	1
ENSG00000224078	SNHG14	1
ENSG00000254960		1
ENSG00000255366	RP11-1134I14.8	1
ENSG00000224958	PGM5-AS1	1
ENSG00000225062		1
ENSG00000225465	RFPL1-AS1	1
ENSG00000258735	LINC00637	1
ENSG00000225778	PROSER2-AS1	1
ENSG00000225946		1
ENSG00000226235	LEMD1-AS1	1
ENSG00000226334	RP11-217B7.2	1
ENSG00000259583	RP11-66B24.4	1
ENSG00000259964	THSD4-AS1	1
ENSG00000260440	RP11-1096D5.1	1
ENSG00000227039	ITGB2-AS1	1
ENSG00000260630	SNAI3-AS1	1
ENSG00000227467	RP11-169D4.1	1
ENSG00000261442	RP11-709D24.6	1
ENSG00000262468	RP11-95P2.1	1
ENSG00000228240		1
ENSG00000228309	GS1-204I12.1	1
ENSG00000228414	LINC01185	1
ENSG00000267169		1
ENSG00000268230		1
ENSG00000230513		1
ENSG00000268592		1
ENSG00000268894	PLCE1-AS1	1
ENSG00000269386	RAB11B-AS1	1
ENSG00000230990	RP4-734C18.1	1
ENSG00000231133	HAR1B	1
ENSG00000270362	HMGN3-AS1	1
ENSG00000272377		1
ENSG00000231551		1
ENSG00000232388		1
ENSG00000232520		1
ENSG00000232860	SMG7-AS1	1
ENSG00000233056	ERVH48-1	1
ENSG00000233452	STXBP5-AS1	1
ENSG00000233926	RP11-154D17.1	1
ENSG00000234323	RP11-308N19.1	1
ENSG00000234509		1
ENSG00000234807	RP4-794H19.2	1
ENSG00000235958	UBOX5-AS1	1
ENSG00000236467	KCNMA1-AS1	1
ENSG00000236666		1
ENSG00000236908	RP5-1063M23.2	1
ENSG00000237513	RP11-325F22.2	1
ENSG00000237836	PHKA2-AS1	1
ENSG00000238035		1
ENSG00000238078	RP11-295M18.2	1
ENSG00000238198	RP11-31F15.2	1
ENSG00000241336		1
ENSG00000241490	RP11-553L6.2	1
ENSG00000242094	FOXP1-IT1	1
ENSG00000242808		1
ENSG00000243319	FGF14-IT1	1
ENSG00000244227	RP11-298O21.5	1
ENSG00000245468	RP11-367J11.3	1
ENSG00000145063		1
ENSG00000245937	LINC01184	1
ENSG00000172250	SERHL	1
ENSG00000175164	ABO	1
ENSG00000175873		1
ENSG00000246877	DNM1P35	1
ENSG00000247131	RP11-588G21.2	1
ENSG00000179136	LINC00670	1
ENSG00000247157	RP11-434C1.1	1
ENSG00000181995	LINC00301	1
ENSG00000247809	NR2F2-AS1	1
ENSG00000247867		1
ENSG00000187008		1
ENSG00000188070	C11orf95	1
ENSG00000189419	SPATA41	1
ENSG00000248492		1
ENSG00000203280		1
ENSG00000204054	RP11-492E3.1	1
ENSG00000249419		1
ENSG00000204272		1
ENSG00000249694		1
ENSG00000204666		1
ENSG00000249873	RP11-983C2.2	1
ENSG00000204929		1
ENSG00000250007	RP11-814P5.1	1
ENSG00000250107	CACNA1G-AS1	1
ENSG00000250295	RDH10-AS1	1
ENSG00000250341		1
ENSG00000206113	CFAP99	1
ENSG00000214851	LINC00612	1
ENSG00000251417	RP11-1348G14.4	1
ENSG00000215424		1
ENSG00000253314	RP11-101E19.6	1
ENSG00000223414	LINC00473	1
ENSG00000254154	RP4-798P15.3	1
ENSG00000223806	LINC00114	1
ENSG00000223891	OSER1-AS1	1
ENSG00000254703	SENCR	1
ENSG00000254837		1
ENSG00000224081	RP11-86H7.1	1
ENSG00000254929	RP11-144G6.12	1
ENSG00000255052	FAM66D	1
ENSG00000256508	MRGPRF-AS1	1
ENSG00000224973	LARGE-AS1	1
ENSG00000225330		1
ENSG00000258461	RP11-164J13.1	1
ENSG00000258584	FAM181A-AS1	1
ENSG00000258742	RP11-862G15.1	1
ENSG00000225706	PTPRD-AS1	1
ENSG00000225914		1
ENSG00000259084	RP11-1070N10.6	1
ENSG00000226091	RP11-90D4.2	1
ENSG00000259370	RP11-1069G10.1	1
ENSG00000259540	RP11-526I2.1	1
ENSG00000259666	LINGO1-AS1	1
ENSG00000260026		1
ENSG00000260750	RP11-482M8.1	1
ENSG00000260852	FBXL19-AS1	1
ENSG00000227917	RP11-143M1.3	1
ENSG00000263698	RP11-408H20.3	1
ENSG00000264707	L3MBTL4-AS1	1
ENSG00000228735		1
ENSG00000229042	RP1-232N11.2	1
ENSG00000266921	RP11-15A1.7	1
ENSG00000229240	LINC00710	1
ENSG00000267058	RP11-15A1.3	1
ENSG00000229589	ACVR2B-AS1	1
ENSG00000267239	RP11-794M8.1	1
ENSG00000267439		1
ENSG00000267535	RP11-87G24.5	1
ENSG00000267858	MZF1-AS1	1
ENSG00000268049		1
ENSG00000268240	RP11-678G14.4	1
ENSG00000230530	LIMD1-AS1	1
ENSG00000268895	A1BG-AS1	1
ENSG00000231114		1
ENSG00000231154	MORF4L2-AS1	1
ENSG00000231312		1
ENSG00000272447	RP11-182L21.6	1
ENSG00000231652	RP11-553A21.3	1
ENSG00000273032	DGCR9	1
ENSG00000232160	RAP2C-AS1	1
ENSG00000232656		1
ENSG00000232712	KIZ-AS1	1
ENSG00000233008	RP11-475O6.1	1
ENSG00000233392		1
ENSG00000234026	RP11-310E22.4	1
ENSG00000234492	RPL34-AS1	1
ENSG00000234572		1
ENSG00000234912	SNHG20	1
ENSG00000235023		1
ENSG00000235172	LINC01366	1
ENSG00000235862		1
ENSG00000236268	RP11-170N11.1	1
ENSG00000236438	FAM157A	1
ENSG00000236548	RNF217-AS1	1
ENSG00000237339	RP11-98L5.2	1
ENSG00000237596	RP13-143G15.4	1
ENSG00000238039		1
ENSG00000238099	RP11-12A2.3	1
ENSG00000238217		1
ENSG00000239219	RP11-379K17.4	1
ENSG00000241528		1
ENSG00000242687		1
ENSG00000243197	TUSC7	1
ENSG00000243349	RP11-445N18.7	1
ENSG00000244625	MIATNB	1
ENSG00000104725		1
ENSG00000124915		1
ENSG00000245571		1
ENSG00000245648		1
ENSG00000246430	RP11-16M8.2	1
ENSG00000247271	ZBED5-AS1	1
ENSG00000181097	RP11-429J17.2	1
ENSG00000247572	CKMT2-AS1	1
ENSG00000247708	STX18-AS1	1
ENSG00000197176	RP11-76E12.1	1
ENSG00000249035		1
ENSG00000204380		1
ENSG00000204581		1
ENSG00000249825		1
ENSG00000250198	RP11-143A12.3	1
ENSG00000205885	C1RL-AS1	1
ENSG00000250616	RP11-455F5.3	1
ENSG00000250802	ZBED3-AS1	1
ENSG00000215256		1
ENSG00000251637	RP11-119D9.1	1
ENSG00000253205		1
ENSG00000253327		1
ENSG00000223542	RP1-283K11.3	1
ENSG00000254231		1
ENSG00000223797	ENTPD3-AS1	1
ENSG00000223813		1
ENSG00000254718		1
ENSG00000224057	EGFR-AS1	1
ENSG00000224216	RP13-228J13.1	1
ENSG00000255090		1
ENSG00000255274		1
ENSG00000255545	RP11-627G23.1	1
ENSG00000224614	TNK2-AS1	1
ENSG00000257259	RP11-767I20.1	1
ENSG00000257771	RP11-70F11.8	1
ENSG00000258168	RP11-588H23.3	1
ENSG00000258551	CRAT37	1
ENSG00000225520		1
ENSG00000258586	RP5-1021I20.2	1
ENSG00000258716	RP11-661G16.2	1
ENSG00000259001		1
ENSG00000226137		1
ENSG00000226287		1
ENSG00000259703	RP11-19J5.3	1
ENSG00000259775	RP11-45P15.4	1
ENSG00000226622		1
ENSG00000260083	RP11-1072A3.2	1
ENSG00000226891	RP11-182I10.3	1
ENSG00000260411	RP11-420N3.2	1
ENSG00000260551		1
ENSG00000227252		1
ENSG00000227372	TP73-AS1	1
ENSG00000260955	RP11-30L15.6	1
ENSG00000228055	RP11-399L7.2	1
ENSG00000261856		1
ENSG00000228127	RP11-12L8.1	1
ENSG00000263214		1
ENSG00000228372	RP11-85L21.4	1
ENSG00000228484	RP11-106M7.1	1
ENSG00000265766	CXADRP3	1
ENSG00000229105	ASTN2-AS1	1
ENSG00000229839		1
ENSG00000267465		1
ENSG00000229956	ZRANB2-AS2	1
ENSG00000267665	RP11-13K12.2	1
ENSG00000268066		1
ENSG00000230454	U73166.2	1
ENSG00000230550	RP11-74C13.3	1
ENSG00000269535		1
ENSG00000270002	RP11-93H12.4	1
ENSG00000271122	RP11-379H18.1	1
ENSG00000231574	KCCAT211	1
ENSG00000272902	RP11-299H21.1	1
ENSG00000231768	RP5-855F14.1	1
ENSG00000273328	RP11-141M3.6	1
ENSG00000233864	TTTY15	1
ENSG00000234684	SDCBP2-AS1	1
ENSG00000234771	SLC25A25-AS1	1
ENSG00000235244	DANT2	1
ENSG00000235408	SNORA71B	1
ENSG00000235532	RP11-459P23.1	1
ENSG00000235563	RP11-334A14.8	1
ENSG00000236830	CBR3-AS1	1
ENSG00000237361	TUSC8	1
ENSG00000237647		1
ENSG00000239533	GOLGA2P2Y	1
ENSG00000240875	RP11-392A22.2	1
ENSG00000241316	SUCLG2-AS1	1
ENSG00000242258	RP11-511P7.2	1
ENSG00000245573	BDNF-AS1	1
ENSG00000149656	LINC00266-1	1
ENSG00000246022	ALDH1L1-AS2	1
ENSG00000246363	RP11-13A1.1	1
ENSG00000246792	RP11-68L18.1	1
ENSG00000178803	ADORA2A-AS1	1
ENSG00000179447	RP5-1027G4.3	1
ENSG00000247199	RP11-373N22.3	1
ENSG00000181171	FER1L6-AS1	1
ENSG00000247498	RP11-392P7.6	1
ENSG00000247595	SPTY2D1-AS1	1
ENSG00000247774	PCED1B-AS1	1
ENSG00000248015		1
ENSG00000248508	SRP14-AS1	1
ENSG00000197558	SSPO	1
ENSG00000203706	SERTAD4-AS1	1
ENSG00000249307	RP11-438E5.1	1
ENSG00000249348	UGDH-AS1	1
ENSG00000204092	RP11-552E20.3	1
ENSG00000204603	RP11-638F5.1	1
ENSG00000204844		1
ENSG00000249937	RP11-454P21.1	1
ENSG00000250208	FZD10-AS1	1
ENSG00000213373	LINC00671	1
ENSG00000214401	KANSL1-AS1	1
ENSG00000215190	GUSBP1	1
ENSG00000215458	AATBC	1
ENSG00000215908	CROCCP2	1
ENSG00000223387	RP11-408H1.3	1
ENSG00000253955		1
ENSG00000223910	ZNF32-AS3	1
ENSG00000254813		1
ENSG00000254876	RP11-23J9.5	1
ENSG00000255020		1
ENSG00000255240	RP11-142C4.6	1
ENSG00000224582	DAQB-12N14.5	1
ENSG00000255733	IFNG-AS1	1
ENSG00000224711	RP5-988G17.1	1
ENSG00000224743	TEX26-AS1	1
ENSG00000224897	POT1-AS1	1
ENSG00000257151	PWAR6	1
ENSG00000257702	LBX2-AS1	1
ENSG00000225321		1
ENSG00000225361		1
ENSG00000225493	LINC01107	1
ENSG00000225733	FGD5-AS1	1
ENSG00000259070	RP11-566K8.2	1
ENSG00000225937	PCA3	1
ENSG00000226051	ZNF503-AS1	1
ENSG00000259218	RP11-429B14.2	1
ENSG00000259476		1
ENSG00000226567		1
ENSG00000259782		1
ENSG00000226746	SMCR5	1
ENSG00000260008	RP11-732A21.2	1
ENSG00000226900	RP11-432J24.5	1
ENSG00000261069	RP11-701H24.4	1
ENSG00000261275		1
ENSG00000228010		1
ENSG00000228063	LYPLAL1-AS1	1
ENSG00000228133		1
ENSG00000263753	RP11-835E18.2	1
ENSG00000228408	RP1-111D6.3	1
ENSG00000228495	RP3-523C21.1	1
ENSG00000228794		1
ENSG00000229017	RP11-439L18.3	1
ENSG00000229051	RP5-952N6.1	1
ENSG00000229127		1
ENSG00000229558	SACS-AS1	1
ENSG00000267134	RP11-146N18.1	1
ENSG00000229766	RP5-971N18.3	1
ENSG00000230091	TMEM254-AS1	1
ENSG00000267690	LDLRAD4-AS1	1
ENSG00000230176	RP4-779E11.3	1
ENSG00000230333		1
ENSG00000230492	RP4-753D10.5	1
ENSG00000230551		1
ENSG00000269293	ZSCAN16-AS1	1
ENSG00000270580	PKD1P6-NPIPP1	1
ENSG00000231437	RP11-88H9.2	1
ENSG00000231473	RP11-305D15.2	1
ENSG00000272944		1

## Sheet: gene sets
MYC associated gene sets	migration associated gene sets	proliferation associated gene sets
PID_MYC_ACTIV_PATHWAY	KEGG_LEUKOCYTE_TRANSENDOTHELIAL_MIGRATION	KEGG_CELL_CYCLE
PID_MYC_PATHWAY	REACTOME_SEMA4D_INDUCED_CELL_MIGRATION_AND_GROWTH_CONE_COLLAPSE	REACTOME_CELL_CYCLE
PID_MYC_REPRESS_PATHWAY	CHANDRAN_METASTASIS_TOP50_UP	REACTOME_CELL_CYCLE_MITOTIC
ODONNELL_TARGETS_OF_MYC_AND_TFRC_UP	CHANDRAN_METASTASIS_TOP50_DN	REACTOME_CELL_CYCLE_CHECKPOINTS
ODONNELL_TARGETS_OF_MYC_AND_TFRC_DN	JAEGER_METASTASIS_UP	REACTOME_REGULATION_OF_MITOTIC_CELL_CYCLE
CAIRO_PML_TARGETS_BOUND_BY_MYC_UP	JAEGER_METASTASIS_DN	EGUCHI_CELL_CYCLE_RB1_TARGETS
CAIRO_PML_TARGETS_BOUND_BY_MYC_DN	BIDUS_METASTASIS_UP	ROSTY_CERVICAL_CANCER_PROLIFERATION_CLUSTER
LASTOWSKA_COAMPLIFIED_WITH_MYCN	BIDUS_METASTASIS_DN	SCIAN_CELL_CYCLE_TARGETS_OF_TP53_AND_TP73_UP
SCHLOSSER_SERUM_RESPONSE_AUGMENTED_BY_MYC	PROVENZANI_METASTASIS_UP	SCIAN_CELL_CYCLE_TARGETS_OF_TP53_AND_TP73_DN
SCHLOSSER_MYC_AND_SERUM_RESPONSE_SYNERGY	PROVENZANI_METASTASIS_DN	FUJIWARA_PARK2_HEPATOCYTE_PROLIFERATION_UP
SCHLOSSER_MYC_TARGETS_REPRESSED_BY_SERUM	ODONNELL_METASTASIS_UP	FUJIWARA_PARK2_HEPATOCYTE_PROLIFERATION_DN
SCHLOSSER_MYC_TARGETS_AND_SERUM_RESPONSE_DN	ODONNELL_METASTASIS_DN	BENPORATH_PROLIFERATION
SCHLOSSER_MYC_TARGETS_AND_SERUM_RESPONSE_UP	TOMIDA_METASTASIS_UP	GEORGES_CELL_CYCLE_MIR192_TARGETS
CEBALLOS_TARGETS_OF_TP53_AND_MYC_UP	TOMIDA_METASTASIS_DN	STEGMEIER_PRE-MITOTIC_CELL_CYCLE_REGULATORS
CEBALLOS_TARGETS_OF_TP53_AND_MYC_DN	TOMLINS_METASTASIS_UP	GOLDRATH_HOMEOSTATIC_PROLIFERATION
KIM_MYC_AMPLIFICATION_TARGETS_UP	TOMLINS_METASTASIS_DN	PEART_HDAC_PROLIFERATION_CLUSTER_UP
KIM_MYC_AMPLIFICATION_TARGETS_DN	LIAO_METASTASIS	PEART_HDAC_PROLIFERATION_CLUSTER_DN
KIM_MYCN_AMPLIFICATION_TARGETS_UP	RICKMAN_METASTASIS_UP	DONATO_CELL_CYCLE_TRETINOIN
KIM_MYCN_AMPLIFICATION_TARGETS_DN	RICKMAN_METASTASIS_DN	FIRESTEIN_CTNNB1_PATHWAY_AND_PROLIFERATION
COWLING_MYCN_TARGETS	WU_CELL_MIGRATION	FIRESTEIN_PROLIFERATION
WEI_MYCN_TARGETS_WITH_E_BOX	SUNG_METASTASIS_STROMA_UP	CHIANG_LIVER_CANCER_SUBCLASS_PROLIFERATION_UP
BENPORATH_MYC_TARGETS_WITH_EBOX	SUNG_METASTASIS_STROMA_DN	CHIANG_LIVER_CANCER_SUBCLASS_PROLIFERATION_DN
BENPORATH_MYC_MAX_TARGETS	JI_METASTASIS_REPRESSED_BY_STK11	WHITFIELD_CELL_CYCLE_LITERATURE
MORI_EMU_MYC_LYMPHOMA_BY_ONSET_TIME_UP	LANDEMAINE_LUNG_METASTASIS	WHITFIELD_CELL_CYCLE_G1_S
MORI_EMU_MYC_LYMPHOMA_BY_ONSET_TIME_DN	ZUCCHI_METASTASIS_DN	WHITFIELD_CELL_CYCLE_S
SCHUHMACHER_MYC_TARGETS_DN	ZUCCHI_METASTASIS_UP	WHITFIELD_CELL_CYCLE_G2
LEE_LIVER_CANCER_MYC_TGFA_DN	VANTVEER_BREAST_CANCER_METASTASIS_DN	WHITFIELD_CELL_CYCLE_G2_M
LEE_LIVER_CANCER_MYC_UP	VANTVEER_BREAST_CANCER_METASTASIS_UP	WHITFIELD_CELL_CYCLE_M_G1
MENSSEN_MYC_TARGETS	CROMER_METASTASIS_UP	ACOSTA_PROLIFERATION_INDEPENDENT_MYC_TARGETS_UP
LEE_LIVER_CANCER_MYC_TGFA_UP	GILDEA_METASTASIS	ACOSTA_PROLIFERATION_INDEPENDENT_MYC_TARGETS_DN
LEE_LIVER_CANCER_MYC_E2F1_DN	CROMER_METASTASIS_DN	ZHOU_CELL_CYCLE_GENES_IN_IR_RESPONSE_2HR
LEE_LIVER_CANCER_MYC_E2F1_UP	RAMASWAMY_METASTASIS_DN	ZHOU_CELL_CYCLE_GENES_IN_IR_RESPONSE_6HR
FERNANDEZ_BOUND_BY_MYC	RAMASWAMY_METASTASIS_UP	ZHOU_CELL_CYCLE_GENES_IN_IR_RESPONSE_24HR
SCHUHMACHER_MYC_TARGETS_UP	CLASPER_LYMPHATIC_VESSELS_DURING_METASTASIS_UP
LEE_LIVER_CANCER_MYC_DN	CLASPER_LYMPHATIC_VESSELS_DURING_METASTASIS_DN
COLLER_MYC_TARGETS_UP	LEE_METASTASIS_AND_RNA_PROCESSING_UP
COLLER_MYC_TARGETS_DN	LEE_METASTASIS_AND_ALTERNATIVE_SPLICING_UP
YU_MYC_TARGETS_UP	LEE_METASTASIS_AND_ALTERNATIVE_SPLICING_DN
YU_MYC_TARGETS_DN	VICENT_METASTASIS_UP
BILD_MYC_ONCOGENIC_SIGNATURE	GRADE_METASTASIS_DN
SANSOM_APC_MYC_TARGETS	NAKAMURA_METASTASIS
SANSOM_APC_TARGETS_REQUIRE_MYC	NAKAMURA_METASTASIS_MODEL_UP
SANSOM_WNT_PATHWAY_REQUIRE_MYC	NAKAMURA_METASTASIS_MODEL_DN
WANG_NEOPLASTIC_TRANSFORMATION_BY_CCND1_MYC	ALONSO_METASTASIS_EMT_UP
SOUCEK_MYC_TARGETS	ALONSO_METASTASIS_EMT_DN
ELLWOOD_MYC_TARGETS_UP	ALONSO_METASTASIS_NEURAL_UP
ELLWOOD_MYC_TARGETS_DN	ALONSO_METASTASIS_UP
DANG_REGULATED_BY_MYC_UP	ALONSO_METASTASIS_DN
DANG_REGULATED_BY_MYC_DN	TAVAZOIE_METASTASIS
DANG_MYC_TARGETS_UP	BUDHU_LIVER_CANCER_METASTASIS_UP
DANG_MYC_TARGETS_DN	BUDHU_LIVER_CANCER_METASTASIS_DN
DANG_BOUND_BY_MYC	WINNEPENNINCKX_MELANOMA_METASTASIS_DN
ACOSTA_PROLIFERATION_INDEPENDENT_MYC_TARGETS_UP	WINNEPENNINCKX_MELANOMA_METASTASIS_UP
ACOSTA_PROLIFERATION_INDEPENDENT_MYC_TARGETS_DN	CHANDRAN_METASTASIS_UP
ALFANO_MYC_TARGETS	CHANDRAN_METASTASIS_DN
	WANG_METASTASIS_OF_BREAST_CANCER_ESR1_UP
	WANG_METASTASIS_OF_BREAST_CANCER_ESR1_DN
	WANG_METASTASIS_OF_BREAST_CANCER
	PEDERSEN_METASTASIS_BY_ERBB2_ISOFORM_1
	PEDERSEN_METASTASIS_BY_ERBB2_ISOFORM_3
	PEDERSEN_METASTASIS_BY_ERBB2_ISOFORM_4
	PEDERSEN_METASTASIS_BY_ERBB2_ISOFORM_5
	PEDERSEN_METASTASIS_BY_ERBB2_ISOFORM_6
	PEDERSEN_METASTASIS_BY_ERBB2_ISOFORM_7
	ROESSLER_LIVER_CANCER_METASTASIS_UP
	ROESSLER_LIVER_CANCER_METASTASIS_DN
